# Supplementary material for: ﻿A cryptic new species of tiger swallowtail (Lepidoptera, Papilionidae) from eastern North America
Source: Zookeys. 2025 Feb 14;1228:69–97. doi: 10.3897/zookeys.1228.142202 (PMC11845981; doi:10.3897/zookeys.1228.142202)
Supplement: XML Treatment for Papilio solstitius [file zookeys.1228.142202-treatment1.xml]

<!DOCTYPE tp:taxon-treatment
  PUBLIC "-//TaxonX//DTD Taxonomic Treatment Publishing DTD v0 20100105//EN" "tax-treatment-NSO.dtd">
<tp:taxon-treatment xmlns:tp="http://www.plazi.org/taxpub"><tp:treatment-meta><kwd-group><label>Taxon classification</label><kwd>
              <named-content content-type="kingdom">Animalia</named-content>
            </kwd><kwd>
              <named-content content-type="order">Lepidoptera</named-content>
            </kwd><kwd>
              <named-content content-type="family">Papilionidae</named-content>
            </kwd></kwd-group><mixed-citation publication-type="journal"><person-group><name><surname>DeRoller</surname><given-names>Charles J.</given-names></name><name><surname>Wang</surname><given-names>Xi</given-names></name><name><surname>Dupuis</surname><given-names>Julian R.</given-names></name><name><surname>Schmidt</surname><given-names>B. Christian</given-names></name></person-group><article-title>﻿A cryptic new species of tiger swallowtail (<tp:taxon-name><tp:taxon-name-part taxon-name-part-type="order">Lepidoptera</tp:taxon-name-part></tp:taxon-name>, <tp:taxon-name><tp:taxon-name-part taxon-name-part-type="family">Papilionidae</tp:taxon-name-part></tp:taxon-name>) from eastern North America</article-title><source>Zookeys</source><day>14</day><month>02</month><year>2025</year><volume>1228</volume><fpage>69</fpage><lpage>97</lpage><pub-id pub-id-type="doi">10.3897/zookeys.1228.142202</pub-id></mixed-citation></tp:treatment-meta><tp:nomenclature><label>﻿</label><tp:taxon-name>
            <object-id xmlns:xlink="http://www.w3.org/1999/xlink" content-type="arpha" xlink:type="simple">384185E1-BC5E-586F-9B6E-8AB233D37B4A</object-id>
            <tp:taxon-name-part taxon-name-part-type="genus" reg="Papilio">Papilio</tp:taxon-name-part>
            <tp:taxon-name-part taxon-name-part-type="species" reg="solstitius">solstitius</tp:taxon-name-part>
            <object-id xmlns:xlink="http://www.w3.org/1999/xlink" content-type="zoobank" xlink:type="simple">https://zoobank.org/A9B99C5C-E8EC-4AA1-A6E6-B09E610E3389</object-id>
          </tp:taxon-name><tp:taxon-status xmlns:xlink="http://www.w3.org/1999/xlink" xlink:type="simple">sp. nov.</tp:taxon-status><xref ref-type="fig" rid="F3">Figs 3a</xref><xref ref-type="fig" rid="F4">, 4</xref><xref ref-type="fig" rid="F5">, 5</xref><xref ref-type="fig" rid="F6">, 6a</xref><xref ref-type="fig" rid="F7">, 7a</xref><xref ref-type="fig" rid="F8">, 8a</xref><xref ref-type="fig" rid="F9">, 9c-d</xref><xref ref-type="fig" rid="F10">, 10a</xref><xref ref-type="fig" rid="F11">, 11</xref></tp:nomenclature><tp:treatment-sec sec-type="type locality" id="SECID0EBXAE"><title>Type locality.</title><p>Canada, Ontario, Ottawa-Carleton District, Long Swamp, Old Almonte Rd., <named-content xmlns:xlink="http://www.w3.org/1999/xlink" content-type="dwc:verbatimCoordinates" xlink:type="simple"><named-content content-type="geo-json" specific-use="{&#34;type&#34;:&#34;Point&#34;,&#34;coordinates&#34;:[-76.079000,45.249000]}" id="NCID0EKXAE" xlink:type="simple">45.249°N, 76.079°W</named-content></named-content>.</p></tp:treatment-sec><tp:treatment-sec sec-type="type material" id="SECID0EPXAE"><title>Type material.</title><p><bold><italic>Holotype</italic></bold> (Fig. <xref ref-type="fig" rid="F4">4a</xref>) • male. Ontario, Ottawa-Carleton Dist., Old Almonte Rd. at Long Swamp, <named-content xmlns:xlink="http://www.w3.org/1999/xlink" content-type="dwc:verbatimCoordinates" xlink:type="simple"><named-content content-type="geo-json" specific-use="{&#34;type&#34;:&#34;Point&#34;,&#34;coordinates&#34;:[-76.079000,45.249000]}" id="NCID0EBYAE" xlink:type="simple">45.249°N, 76.079°W</named-content></named-content>, 3.Jul.2020, B.C. Schmidt, <named-content xmlns:xlink="http://www.w3.org/1999/xlink" content-type="dwc:institutional_code" xlink:title="Canadian National Collection of Insects, Arachnids and Nematodes, Ottawa, CAN" xlink:href="http://grbio.org/institution/canadian-national-collection-insects-arachnids-and-nematodes" xlink:type="simple">CNC</named-content> voucher # CNCLEP00342771 [<named-content xmlns:xlink="http://www.w3.org/1999/xlink" content-type="dwc:institutional_code" xlink:title="Canadian National Collection of Insects, Arachnids and Nematodes, Ottawa, CAN" xlink:href="http://grbio.org/institution/canadian-national-collection-insects-arachnids-and-nematodes" xlink:type="simple">CNC</named-content>]. <bold><italic>Allotype</italic></bold> (Fig. <xref ref-type="fig" rid="F4">4b</xref>) • female. Ontario, Frontenac Co., Vanalstine Lake, <named-content xmlns:xlink="http://www.w3.org/1999/xlink" content-type="dwc:verbatimCoordinates" xlink:type="simple"><named-content content-type="geo-json" specific-use="{&#34;type&#34;:&#34;Point&#34;,&#34;coordinates&#34;:[-76.847000,44.858000]}" id="NCID0EYYAE" xlink:type="simple">44.858°N, 76.847°W</named-content></named-content>, 5.Jul.2021, B. C. Schmidt, observed ovipositing on <italic><tp:taxon-name><tp:taxon-name-part taxon-name-part-type="genus" reg="Prunus">Prunus</tp:taxon-name-part><tp:taxon-name-part taxon-name-part-type="species" reg="serotina">serotina</tp:taxon-name-part></tp:taxon-name></italic> [<named-content xmlns:xlink="http://www.w3.org/1999/xlink" content-type="dwc:institutional_code" xlink:title="Canadian National Collection of Insects, Arachnids and Nematodes, Ottawa, CAN" xlink:href="http://grbio.org/institution/canadian-national-collection-insects-arachnids-and-nematodes" xlink:type="simple">CNC</named-content>]. <bold><italic>Paratypes</italic></bold> • 53 in <named-content xmlns:xlink="http://www.w3.org/1999/xlink" content-type="dwc:institutional_code" xlink:title="Canadian National Collection of Insects, Arachnids and Nematodes, Ottawa, CAN" xlink:href="http://grbio.org/institution/canadian-national-collection-insects-arachnids-and-nematodes" xlink:type="simple">CNC</named-content>, 9 in <abbrev xmlns:xlink="http://www.w3.org/1999/xlink" xlink:title="Xi Wang Collection" id="ABBRID0ETZAE" xlink:type="simple">XWC</abbrev>, 8 in <abbrev xmlns:xlink="http://www.w3.org/1999/xlink" xlink:title="Charles J. DeRoller Collection" id="ABBRID0EXZAE" xlink:type="simple">CJDC</abbrev>; complete data and specimen deposition are given in Suppl. material <xref ref-type="supplementary-material" rid="S1">1</xref>.</p></tp:treatment-sec><tp:treatment-sec sec-type="etymology" id="SECID0E6ZAE"><title>Etymology.</title><p>The epithet solstitius is derived from solstitium, the Latin term for solstice. The species’ unique midsummer flight period commences near the summer solstice.</p></tp:treatment-sec><tp:treatment-sec sec-type="Differential diagnosis" id="SECID0EO1AE"><title>Differential diagnosis.</title><p><italic><tp:taxon-name><tp:taxon-name-part taxon-name-part-type="genus" reg="Papilio">Papilio</tp:taxon-name-part><tp:taxon-name-part taxon-name-part-type="species" reg="solstitius">solstitius</tp:taxon-name-part></tp:taxon-name></italic> is closely related to <italic><tp:taxon-name><tp:taxon-name-part taxon-name-part-type="genus" reg="Papilio">P.</tp:taxon-name-part><tp:taxon-name-part taxon-name-part-type="species" reg="glaucus">glaucus</tp:taxon-name-part></tp:taxon-name></italic>, <italic><tp:taxon-name><tp:taxon-name-part taxon-name-part-type="genus" reg="Papilio">P.</tp:taxon-name-part><tp:taxon-name-part taxon-name-part-type="species" reg="canadensis">canadensis</tp:taxon-name-part></tp:taxon-name></italic> and <italic><tp:taxon-name><tp:taxon-name-part taxon-name-part-type="genus" reg="Papilio">P.</tp:taxon-name-part><tp:taxon-name-part taxon-name-part-type="species" reg="appalachiensis">appalachiensis</tp:taxon-name-part></tp:taxon-name></italic>, but differs from all in a suite of characters (Table <xref ref-type="table" rid="T1">1</xref>). The most significant differences are apparent in developmental biology and phenology. <italic><tp:taxon-name><tp:taxon-name-part taxon-name-part-type="genus" reg="Papilio">Papilio</tp:taxon-name-part><tp:taxon-name-part taxon-name-part-type="species" reg="solstitius">solstitius</tp:taxon-name-part></tp:taxon-name></italic> is unique in its long post-diapause emergence delay, with adult eclosion beginning in late June to early July, compared to May for all other species (Fig. <xref ref-type="fig" rid="F2">2</xref>). Unlike the facultatively multivoltine <italic><tp:taxon-name><tp:taxon-name-part taxon-name-part-type="genus" reg="Papilio">P.</tp:taxon-name-part><tp:taxon-name-part taxon-name-part-type="species" reg="glaucus">glaucus</tp:taxon-name-part></tp:taxon-name></italic>, <italic><tp:taxon-name><tp:taxon-name-part taxon-name-part-type="genus" reg="Papilio">P.</tp:taxon-name-part><tp:taxon-name-part taxon-name-part-type="species" reg="solstitius">solstitius</tp:taxon-name-part></tp:taxon-name></italic> is obligately univoltine (like <italic><tp:taxon-name><tp:taxon-name-part taxon-name-part-type="genus" reg="Papilio">P.</tp:taxon-name-part><tp:taxon-name-part taxon-name-part-type="species" reg="canadensis">canadensis</tp:taxon-name-part></tp:taxon-name></italic> and <italic><tp:taxon-name><tp:taxon-name-part taxon-name-part-type="genus" reg="Papilio">P.</tp:taxon-name-part><tp:taxon-name-part taxon-name-part-type="species" reg="appalachiensis">appalachiensis</tp:taxon-name-part></tp:taxon-name></italic>). In the northern part of its range, <italic><tp:taxon-name><tp:taxon-name-part taxon-name-part-type="genus" reg="Papilio">P.</tp:taxon-name-part><tp:taxon-name-part taxon-name-part-type="species" reg="solstitius">solstitius</tp:taxon-name-part></tp:taxon-name></italic> overlaps with <italic><tp:taxon-name><tp:taxon-name-part taxon-name-part-type="genus" reg="Papilio">P.</tp:taxon-name-part><tp:taxon-name-part taxon-name-part-type="species" reg="canadensis">canadensis</tp:taxon-name-part></tp:taxon-name></italic>, and in the south with <italic><tp:taxon-name><tp:taxon-name-part taxon-name-part-type="genus" reg="Papilio">P.</tp:taxon-name-part><tp:taxon-name-part taxon-name-part-type="species" reg="glaucus">glaucus</tp:taxon-name-part></tp:taxon-name></italic>; it is not known to overlap with <italic><tp:taxon-name><tp:taxon-name-part taxon-name-part-type="genus" reg="Papilio">P.</tp:taxon-name-part><tp:taxon-name-part taxon-name-part-type="species" reg="appalachiensis">appalachiensis</tp:taxon-name-part></tp:taxon-name></italic> (Fig. <xref ref-type="fig" rid="F1">1</xref>). Identification difficulties are therefore largely limited to confusion with either <italic><tp:taxon-name><tp:taxon-name-part taxon-name-part-type="genus" reg="Papilio">P.</tp:taxon-name-part><tp:taxon-name-part taxon-name-part-type="species" reg="canadensis">canadensis</tp:taxon-name-part></tp:taxon-name></italic> or <italic><tp:taxon-name><tp:taxon-name-part taxon-name-part-type="genus" reg="Papilio">P.</tp:taxon-name-part><tp:taxon-name-part taxon-name-part-type="species" reg="glaucus">glaucus</tp:taxon-name-part></tp:taxon-name></italic>. In combination with location and date, the comparative morphological characters summarized in Table <xref ref-type="table" rid="T1">1</xref> and discussed in the “Comparative Morphology” section below will serve to identify most specimens.</p><fig id="F2" position="float" orientation="portrait"><object-id xmlns:xlink="http://www.w3.org/1999/xlink" content-type="doi" xlink:type="simple">10.3897/zookeys.1228.142202.figure2</object-id><object-id xmlns:xlink="http://www.w3.org/1999/xlink" content-type="arpha" xlink:type="simple">A0BF611F-AD13-57C6-82A6-80137C8CECB7</object-id><label>Figure 2.</label><caption><p>Phenology of <italic><tp:taxon-name><tp:taxon-name-part taxon-name-part-type="genus" reg="Papilio">Papilio</tp:taxon-name-part><tp:taxon-name-part taxon-name-part-type="species" reg="glaucus">glaucus</tp:taxon-name-part></tp:taxon-name></italic> group species from three regions, based on combined observations for all species and grouped by 10-day intervals <bold>a</bold> eastern Ontario (Hastings Co., Frontenac Co.; <xref ref-type="bibr" rid="B20">Mcnaughton et al. (2020)</xref>), with <italic><tp:taxon-name><tp:taxon-name-part taxon-name-part-type="genus" reg="Papilio">P.</tp:taxon-name-part><tp:taxon-name-part taxon-name-part-type="species" reg="canadensis">canadensis</tp:taxon-name-part></tp:taxon-name></italic> peaking in late May – early June and <italic><tp:taxon-name><tp:taxon-name-part taxon-name-part-type="genus" reg="Papilio">P.</tp:taxon-name-part><tp:taxon-name-part taxon-name-part-type="species" reg="solstitius">solstitius</tp:taxon-name-part></tp:taxon-name></italic> in early to mid-July <bold>b</bold> finger Lakes region, New York (iNaturalist), with a late May – early June peak of spring <italic><tp:taxon-name><tp:taxon-name-part taxon-name-part-type="genus" reg="Papilio">P.</tp:taxon-name-part><tp:taxon-name-part taxon-name-part-type="species" reg="glaucus">glaucus</tp:taxon-name-part></tp:taxon-name></italic> and a July – August peak of <italic><tp:taxon-name><tp:taxon-name-part taxon-name-part-type="genus" reg="Papilio">P.</tp:taxon-name-part><tp:taxon-name-part taxon-name-part-type="species" reg="solstitius">solstitius</tp:taxon-name-part></tp:taxon-name></italic> and summer <italic><tp:taxon-name><tp:taxon-name-part taxon-name-part-type="genus" reg="Papilio">P.</tp:taxon-name-part><tp:taxon-name-part taxon-name-part-type="species" reg="glaucus">glaucus</tp:taxon-name-part></tp:taxon-name></italic>; note later seasonal persistence and late-shifted peak resulting from summer <italic><tp:taxon-name><tp:taxon-name-part taxon-name-part-type="genus" reg="Papilio">P.</tp:taxon-name-part><tp:taxon-name-part taxon-name-part-type="species" reg="glaucus">glaucus</tp:taxon-name-part></tp:taxon-name></italic>, which is absent in eastern Ontario (2a) <bold>c</bold> Greater Toronto region, with a spring peak comprised of <italic><tp:taxon-name><tp:taxon-name-part taxon-name-part-type="genus" reg="Papilio">P.</tp:taxon-name-part><tp:taxon-name-part taxon-name-part-type="species" reg="canadensis">canadensis</tp:taxon-name-part></tp:taxon-name></italic> and spring brood <italic><tp:taxon-name><tp:taxon-name-part taxon-name-part-type="genus" reg="Papilio">P.</tp:taxon-name-part><tp:taxon-name-part taxon-name-part-type="species" reg="glaucus">glaucus</tp:taxon-name-part></tp:taxon-name></italic>, and a July peak of <italic><tp:taxon-name><tp:taxon-name-part taxon-name-part-type="genus" reg="Papilio">P.</tp:taxon-name-part><tp:taxon-name-part taxon-name-part-type="species" reg="solstitius">solstitius</tp:taxon-name-part></tp:taxon-name></italic>; summer brood (August) <italic><tp:taxon-name><tp:taxon-name-part taxon-name-part-type="genus" reg="Papilio">P.</tp:taxon-name-part><tp:taxon-name-part taxon-name-part-type="species" reg="glaucus">glaucus</tp:taxon-name-part></tp:taxon-name></italic> are very rare.</p></caption><graphic xmlns:xlink="http://www.w3.org/1999/xlink" xlink:href="zookeys-1228-069_article-142202__-g002.jpg" position="float" orientation="portrait" xlink:type="simple" id="oo_1251217.jpg"><uri content-type="original_file" xlink:type="simple">https://binary.pensoft.net/fig/1251217</uri></graphic></fig><table-wrap id="T1" position="float" orientation="portrait"><label>Table 1.</label><caption><p>Comparison of morphological traits among species of the <italic><tp:taxon-name><tp:taxon-name-part taxon-name-part-type="genus" reg="Papilio">Papilio</tp:taxon-name-part><tp:taxon-name-part taxon-name-part-type="species" reg="glaucus">glaucus</tp:taxon-name-part></tp:taxon-name></italic>-complex. <abbrev xmlns:xlink="http://www.w3.org/1999/xlink" xlink:title="forewing" id="ABBRID0EKFAG" xlink:type="simple">FW</abbrev> = forewing; <abbrev xmlns:xlink="http://www.w3.org/1999/xlink" xlink:title="dorsal forewing" id="ABBRID0EOFAG" xlink:type="simple">DFW</abbrev> = dorsal forewing; <abbrev xmlns:xlink="http://www.w3.org/1999/xlink" xlink:title="ventral forewing" id="ABBRID0ESFAG" xlink:type="simple">VFW</abbrev> = ventral forewing; <abbrev xmlns:xlink="http://www.w3.org/1999/xlink" xlink:title="hindwing" id="ABBRID0EWFAG" xlink:type="simple">HW</abbrev> = hindwing; <abbrev xmlns:xlink="http://www.w3.org/1999/xlink" xlink:title="dorsal hindwing" id="ABBRID0E1FAG" xlink:type="simple">DHW</abbrev> = dorsal hindwing; <abbrev xmlns:xlink="http://www.w3.org/1999/xlink" xlink:title="ventral hindwing" id="ABBRID0E5FAG" xlink:type="simple">VHW</abbrev> = ventral hindwing. Forewing length is geographically variable in <italic><tp:taxon-name><tp:taxon-name-part taxon-name-part-type="genus" reg="Papilio">P.</tp:taxon-name-part><tp:taxon-name-part taxon-name-part-type="species" reg="canadensis">canadensis</tp:taxon-name-part></tp:taxon-name></italic> and <italic><tp:taxon-name><tp:taxon-name-part taxon-name-part-type="genus" reg="Papilio">P.</tp:taxon-name-part><tp:taxon-name-part taxon-name-part-type="species" reg="glaucus">glaucus</tp:taxon-name-part></tp:taxon-name></italic>, and values are based on Ontario specimens.</p></caption><table id="TID0EOFAI" rules="all"><tbody><tr><th rowspan="1" colspan="1">Trait</th><th rowspan="1" colspan="1"><italic><tp:taxon-name><tp:taxon-name-part taxon-name-part-type="genus" reg="Papilio">P.</tp:taxon-name-part><tp:taxon-name-part taxon-name-part-type="species" reg="solstitius">solstitius</tp:taxon-name-part></tp:taxon-name></italic> sp. nov.</th><th rowspan="1" colspan="1">
                    <italic>
                      <tp:taxon-name><tp:taxon-name-part taxon-name-part-type="genus" reg="Papilio">P.</tp:taxon-name-part><tp:taxon-name-part taxon-name-part-type="species" reg="canadensis">canadensis</tp:taxon-name-part></tp:taxon-name>
                    </italic>
                  </th><th rowspan="1" colspan="1">
                    <italic>
                      <tp:taxon-name><tp:taxon-name-part taxon-name-part-type="genus" reg="Papilio">P.</tp:taxon-name-part><tp:taxon-name-part taxon-name-part-type="species" reg="glaucus">glaucus</tp:taxon-name-part></tp:taxon-name>
                    </italic>
                  </th><th rowspan="1" colspan="1">
                    <italic>
                      <tp:taxon-name><tp:taxon-name-part taxon-name-part-type="genus" reg="Papilio">P.</tp:taxon-name-part><tp:taxon-name-part taxon-name-part-type="species" reg="appalachiensis">appalachiensis</tp:taxon-name-part></tp:taxon-name>
                    </italic>
                  </th><th rowspan="1" colspan="1"><italic><tp:taxon-name><tp:taxon-name-part taxon-name-part-type="genus" reg="Papilio">P.</tp:taxon-name-part><tp:taxon-name-part taxon-name-part-type="species" reg="bjorkae">bjorkae</tp:taxon-name-part></tp:taxon-name></italic>*</th></tr><tr><td rowspan="1" colspan="1">
                    <bold>Head - setation of frons</bold>
                  </td><td rowspan="1" colspan="1">intermediate, compact</td><td rowspan="1" colspan="1">long and diffuse</td><td rowspan="1" colspan="1">short and compact</td><td rowspan="1" colspan="1">intermediate, compact</td><td rowspan="1" colspan="1">short and compact</td></tr><tr><td rowspan="1" colspan="1">
                    <bold>Average <abbrev xmlns:xlink="http://www.w3.org/1999/xlink" xlink:title="forewing" id="ABBRID0EIKAG" xlink:type="simple">FW</abbrev> length (range): male</bold>
                  </td><td rowspan="1" colspan="1">51 mm (42–57 mm)</td><td rowspan="1" colspan="1">46 mm (41–50 mm)</td><td rowspan="1" colspan="1">spring: 50 mm (43–52 mm); summer: 54 mm (45–58 mm)</td><td rowspan="1" colspan="1">50–62 mm</td><td rowspan="1" colspan="1">male and female combined: 49.2 mm (43–55 mm)</td></tr><tr><td rowspan="1" colspan="1">
                    <bold>Average <abbrev xmlns:xlink="http://www.w3.org/1999/xlink" xlink:title="forewing" id="ABBRID0EDLAG" xlink:type="simple">FW</abbrev> length (range): female</bold>
                  </td><td rowspan="1" colspan="1">53 mm (48–56 mm)</td><td rowspan="1" colspan="1">48 mm (47–50 mm)</td><td rowspan="1" colspan="1">spring: 53 mm (50–55 mm); summer: 57 (49–64 mm)</td><td rowspan="1" colspan="1">50–65 mm</td><td rowspan="1" colspan="1">(unknown)</td></tr><tr><td rowspan="1" colspan="1">
                    <bold><abbrev xmlns:xlink="http://www.w3.org/1999/xlink" xlink:title="forewing" id="ABBRID0E4LAG" xlink:type="simple">FW</abbrev> shape - distal margin</bold>
                  </td><td rowspan="1" colspan="1">usually straight to slightly concave; concave frequency 40–50%</td><td rowspan="1" colspan="1">usually straight to slightly convex; concave frequency 25–30%</td><td rowspan="1" colspan="1">usually concave; concave frequency &gt;80%</td><td rowspan="1" colspan="1">usually straight</td><td rowspan="1" colspan="1">concave</td></tr><tr><td rowspan="1" colspan="1">
                    <bold><abbrev xmlns:xlink="http://www.w3.org/1999/xlink" xlink:title="dorsal forewing" id="ABBRID0EXMAG" xlink:type="simple">DFW</abbrev> - frequency of medial band black scales extending beyond Cu2 (male)</bold>
                  </td><td rowspan="1" colspan="1">10–15%</td><td rowspan="1" colspan="1">55–70%</td><td rowspan="1" colspan="1">&lt; 15%</td><td rowspan="1" colspan="1">&lt; 20%</td><td rowspan="1" colspan="1">(unknown)</td></tr><tr><td rowspan="1" colspan="1">
                    <bold><abbrev xmlns:xlink="http://www.w3.org/1999/xlink" xlink:title="ventral forewing" id="ABBRID0ERNAG" xlink:type="simple">VFW</abbrev> margin: submarginal band</bold>
                  </td><td rowspan="1" colspan="1">broadly coalescent lunules, usually with scalloped inner border</td><td rowspan="1" colspan="1">continuous band with straight inner and outer border; varying to coalescent rounded-rectangular elements, but lunules never well-separated by black</td><td rowspan="1" colspan="1">discrete lunules distinctly separated by black line along veins; varying to coalesced lunules with scalloped inner and outer margin</td><td rowspan="1" colspan="1">broadly coalescent lunules, usually with scalloped inner border</td><td rowspan="1" colspan="1">continuous band, sometimes with coalescent lunules anteriorly</td></tr><tr><td rowspan="1" colspan="1">
                    <bold><abbrev xmlns:xlink="http://www.w3.org/1999/xlink" xlink:title="ventral forewing" id="ABBRID0ELOAG" xlink:type="simple">VFW</abbrev> margin: inner (proximal) border</bold>
                  </td><td rowspan="1" colspan="1">moderate amount of yellow dusting over black inner half</td><td rowspan="1" colspan="1">extensive yellow dusting over black inner half</td><td rowspan="1" colspan="1">extensive yellow dusting over black inner half</td><td rowspan="1" colspan="1">extensive yellow dusting over black inner half</td><td rowspan="1" colspan="1">extensive yellow dusting over black inner half</td></tr><tr><td rowspan="1" colspan="1">
                    <bold><abbrev xmlns:xlink="http://www.w3.org/1999/xlink" xlink:title="hindwing" id="ABBRID0EFPAG" xlink:type="simple">HW</abbrev> shape</bold>
                  </td><td rowspan="1" colspan="1">elongate</td><td rowspan="1" colspan="1">broad / rounded</td><td rowspan="1" colspan="1">elongate</td><td rowspan="1" colspan="1">more triangular than <italic><tp:taxon-name><tp:taxon-name-part taxon-name-part-type="genus" reg="Papilio"/><tp:taxon-name-part taxon-name-part-type="species" reg="glaucus">glaucus</tp:taxon-name-part></tp:taxon-name></italic></td><td rowspan="1" colspan="1">more angular than <italic><tp:taxon-name><tp:taxon-name-part taxon-name-part-type="genus" reg="Papilio"/><tp:taxon-name-part taxon-name-part-type="species" reg="glaucus">glaucus</tp:taxon-name-part></tp:taxon-name></italic></td></tr><tr><td rowspan="1" colspan="1">
                    <bold><abbrev xmlns:xlink="http://www.w3.org/1999/xlink" xlink:title="hindwing" id="ABBRID0ETQAG" xlink:type="simple">HW</abbrev> tails</bold>
                  </td><td rowspan="1" colspan="1">spatulate</td><td rowspan="1" colspan="1">aspatulate to slightly spatulate</td><td rowspan="1" colspan="1">spatulate</td><td rowspan="1" colspan="1">aspatulate to slightly spatulate</td><td rowspan="1" colspan="1">slightly to well-spatulate</td></tr><tr><td rowspan="1" colspan="1">
                    <bold><abbrev xmlns:xlink="http://www.w3.org/1999/xlink" xlink:title="hindwing" id="ABBRID0ENRAG" xlink:type="simple">HW</abbrev> margin</bold>
                  </td><td rowspan="1" colspan="1">less scalloped</td><td rowspan="1" colspan="1">less scalloped</td><td rowspan="1" colspan="1">scalloped</td><td rowspan="1" colspan="1">less scalloped</td><td rowspan="1" colspan="1">less scalloped</td></tr><tr><td rowspan="1" colspan="1">
                    <bold><abbrev xmlns:xlink="http://www.w3.org/1999/xlink" xlink:title="hindwing" id="ABBRID0EHSAG" xlink:type="simple">HW</abbrev> anal cell black band width (male)</bold>
                  </td><td rowspan="1" colspan="1">40–50%</td><td rowspan="1" colspan="1">55–90%</td><td rowspan="1" colspan="1">10–40% (summer); 20–50% (spring)</td><td rowspan="1" colspan="1">average ~50%</td><td rowspan="1" colspan="1">40–50% (based on 2 illustrated specimens)</td></tr><tr><td rowspan="1" colspan="1">
                    <bold><abbrev xmlns:xlink="http://www.w3.org/1999/xlink" xlink:title="dorsal hindwing" id="ABBRID0EBTAG" xlink:type="simple">DHW</abbrev> (female) submarginal orange lunule in cell Sc+R1</bold>
                  </td><td rowspan="1" colspan="1">Smaller than remaining lunules, sometimes a mere dot</td><td rowspan="1" colspan="1">Smaller than remaining lunules, sometimes a mere dot</td><td rowspan="1" colspan="1">Much larger than remaining lunules</td><td rowspan="1" colspan="1">Slightly larger than remaining lunules</td><td rowspan="1" colspan="1">Slightly larger than remaining lunules</td></tr><tr><td rowspan="1" colspan="1">
                    <bold><abbrev xmlns:xlink="http://www.w3.org/1999/xlink" xlink:title="dorsal hindwing" id="ABBRID0E2TAG" xlink:type="simple">DHW</abbrev> female blue scaling</bold>
                  </td><td rowspan="1" colspan="1">sparse</td><td rowspan="1" colspan="1">none to minimal</td><td rowspan="1" colspan="1">sparse to extensive</td><td rowspan="1" colspan="1">sparse</td><td rowspan="1" colspan="1">sparse</td></tr><tr><td rowspan="1" colspan="1">
                    <bold><abbrev xmlns:xlink="http://www.w3.org/1999/xlink" xlink:title="ventral hindwing" id="ABBRID0EVUAG" xlink:type="simple">VHW</abbrev> marginal lunules</bold>
                  </td><td rowspan="1" colspan="1">lunules rectangular to slightly crescentic</td><td rowspan="1" colspan="1">lunules more rectangular</td><td rowspan="1" colspan="1">crescentic lunules</td><td rowspan="1" colspan="1">lunules more rectangular</td><td rowspan="1" colspan="1">lunules rectangular to slightly crescentic</td></tr><tr><td rowspan="1" colspan="1">
                    <bold><abbrev xmlns:xlink="http://www.w3.org/1999/xlink" xlink:title="ventral hindwing" id="ABBRID0EPVAG" xlink:type="simple">VHW</abbrev> marginal lunule ScR1 of female</bold>
                  </td><td rowspan="1" colspan="1">length less than that of other lunules, often much more so</td><td rowspan="1" colspan="1">length less than that of other lunules, often much more so</td><td rowspan="1" colspan="1">conspicuously larger/deeper than other lunules</td><td rowspan="1" colspan="1">similar in size to other lunules</td><td rowspan="1" colspan="1">conspicuously larger/deeper than other lunules</td></tr><tr><td rowspan="1" colspan="1">
                    <bold><abbrev xmlns:xlink="http://www.w3.org/1999/xlink" xlink:title="ventral hindwing" id="ABBRID0EJWAG" xlink:type="simple">VHW</abbrev> submarginal black band: inner border of 3 interspaces between Sc to M2</bold>
                  </td><td rowspan="1" colspan="1">slightly scalloped</td><td rowspan="1" colspan="1">more linear than scalloped</td><td rowspan="1" colspan="1">scalloped</td><td rowspan="1" colspan="1">slightly scalloped</td><td rowspan="1" colspan="1">scalloped</td></tr><tr><td rowspan="1" colspan="1">
                    <bold><abbrev xmlns:xlink="http://www.w3.org/1999/xlink" xlink:title="ventral hindwing" id="ABBRID0EDXAG" xlink:type="simple">VHW</abbrev> anal margin setation</bold>
                  </td><td rowspan="1" colspan="1">sparse setation</td><td rowspan="1" colspan="1">long, dense setation</td><td rowspan="1" colspan="1">sparse to very sparse setation</td><td rowspan="1" colspan="1">sparse setation</td><td rowspan="1" colspan="1">(not given)</td></tr><tr><td rowspan="1" colspan="1">
                    <bold>Abdomen shape</bold>
                  </td><td rowspan="1" colspan="1">narrow, attenuated anteriorly</td><td rowspan="1" colspan="1">shorter, broad anteriorly</td><td rowspan="1" colspan="1">narrow, attenuated anteriorly</td><td rowspan="1" colspan="1">moderately attenuated anteriorly</td><td rowspan="1" colspan="1">(not given)</td></tr><tr><td rowspan="1" colspan="1">
                    <bold>Abdomen subdorsal yellow stripe</bold>
                  </td><td rowspan="1" colspan="1">broad, bright yellow, lateral black line well defined but narrow</td><td rowspan="1" colspan="1">narrower, less vivid yellow; sublateral black line wide</td><td rowspan="1" colspan="1">broad, bright yellow, sublateral black line faint or partially absent</td><td rowspan="1" colspan="1">broad, bright yellow, lateral black line well defined but narrow</td><td rowspan="1" colspan="1">(not given)</td></tr><tr><td rowspan="1" colspan="1">
                    <bold>Male valve scales</bold>
                  </td><td rowspan="1" colspan="1">solid yellow scales; clasper same shade abdomen</td><td rowspan="1" colspan="1">yellow with sparse black scales, clasper often appearing darker than abdomen</td><td rowspan="1" colspan="1">solid yellow scales; clasper same shade abdomen</td><td rowspan="1" colspan="1">solid yellow scales; clasper same shade abdomen</td><td rowspan="1" colspan="1">(not given)</td></tr><tr><td rowspan="1" colspan="1">
                    <bold>Larva: 1<sup>st</sup> instar posterior white patch</bold>
                  </td><td rowspan="1" colspan="1">usually present; rarely absent or faint</td><td rowspan="1" colspan="1">always present and well-developed</td><td rowspan="1" colspan="1">absent</td><td rowspan="1" colspan="1">absent or faint (tan)</td><td rowspan="1" colspan="1">unknown</td></tr><tr><td rowspan="1" colspan="1">
                    <bold>Larva: 1<sup>st</sup> instar anterior white patch</bold>
                  </td><td rowspan="1" colspan="1">usually present; rarely absent or faint</td><td rowspan="1" colspan="1">always present and well-developed</td><td rowspan="1" colspan="1">absent</td><td rowspan="1" colspan="1">absent</td><td rowspan="1" colspan="1">unknown</td></tr></tbody></table><table-wrap-foot><fn><p>* based on images and information in <xref ref-type="bibr" rid="B25">Pavulaan (2024</xref>a).</p></fn></table-wrap-foot></table-wrap></tp:treatment-sec><tp:treatment-sec sec-type="description" id="SECID0ET2AG"><title>Description of adult.</title><p>Head (Fig. <xref ref-type="fig" rid="F3">3</xref>) and thorax: setation of frons of moderate length, intermediate between <italic><tp:taxon-name><tp:taxon-name-part taxon-name-part-type="genus" reg="Papilio">P.</tp:taxon-name-part><tp:taxon-name-part taxon-name-part-type="species" reg="canadensis">canadensis</tp:taxon-name-part></tp:taxon-name></italic> and <italic><tp:taxon-name><tp:taxon-name-part taxon-name-part-type="genus" reg="Papilio">P.</tp:taxon-name-part><tp:taxon-name-part taxon-name-part-type="species" reg="glaucus">glaucus</tp:taxon-name-part></tp:taxon-name></italic>; dorsum of head and thorax with limited sublateral yellow scaling; ventral thorax vestiture pale lemon yellow, legs black. Forewing (Figs <xref ref-type="fig" rid="F4">4</xref>, <xref ref-type="fig" rid="F5">5</xref>, <xref ref-type="fig" rid="F6">6</xref>): Male forewing length 50.7 mm (46.7–55.0 mm; <italic>n</italic> = 17), female 53.4 mm (47.7–57.0 mm; <italic>n</italic> = 8); dorsal ground color of male mustard yellow (<xref ref-type="bibr" rid="B29">Ridgway 1912</xref>), of female light orange yellow (<xref ref-type="bibr" rid="B29">Ridgway 1912</xref>), like that of <italic><tp:taxon-name><tp:taxon-name-part taxon-name-part-type="genus" reg="Papilio">P.</tp:taxon-name-part><tp:taxon-name-part taxon-name-part-type="species" reg="glaucus">glaucus</tp:taxon-name-part></tp:taxon-name></italic> but slightly richer in tone than <italic><tp:taxon-name><tp:taxon-name-part taxon-name-part-type="genus" reg="Papilio">P.</tp:taxon-name-part><tp:taxon-name-part taxon-name-part-type="species" reg="canadensis">canadensis</tp:taxon-name-part></tp:taxon-name></italic>; female mimetic dark phase absent; all pattern elements flat black; antemedial band an elongate wedge variable in thickness and edge, on average attenuating more strongly between Cu and anal margin than in <italic><tp:taxon-name><tp:taxon-name-part taxon-name-part-type="genus" reg="Papilio">P.</tp:taxon-name-part><tp:taxon-name-part taxon-name-part-type="species" reg="canadensis">canadensis</tp:taxon-name-part></tp:taxon-name></italic>; medial band an irregular rectangular bar across discal cell, variably extending as far as vein Cu<sub>2</sub> or slightly beyond (in <italic><tp:taxon-name><tp:taxon-name-part taxon-name-part-type="genus" reg="Papilio">P.</tp:taxon-name-part><tp:taxon-name-part taxon-name-part-type="species" reg="canadensis">canadensis</tp:taxon-name-part></tp:taxon-name></italic> the medial band is more extensive, more frequently extending past Cu<sub>2</sub> and sometimes to 2A); subapical black bar well-defined in cell R<sub>3</sub>-R<sub>4</sub>, diminishing across R<sub>5</sub>-M<sub>1</sub>, more strongly so than in <italic><tp:taxon-name><tp:taxon-name-part taxon-name-part-type="genus" reg="Papilio">P.</tp:taxon-name-part><tp:taxon-name-part taxon-name-part-type="species" reg="canadensis">canadensis</tp:taxon-name-part></tp:taxon-name></italic>; costa and subapical bar with diffuse yellow streaking, generally more so than in <italic><tp:taxon-name><tp:taxon-name-part taxon-name-part-type="genus" reg="Papilio">P.</tp:taxon-name-part><tp:taxon-name-part taxon-name-part-type="species" reg="canadensis">canadensis</tp:taxon-name-part></tp:taxon-name></italic>; females with wider, more diffuse transverse black bands than males; marginal band solid black with 6–8 yellow rounded-ovoid submarginal spots in interspaces; pattern elements repeated on ventral forewing, but ground color paler yellow, and black elements of distal half of wing with a flush of yellow scales; submarginal band variable but comprised of essentially D-shaped yellow spots usually separated by black lines along veins; yellow spots wider and more confluent than in <italic><tp:taxon-name><tp:taxon-name-part taxon-name-part-type="genus" reg="Papilio">P.</tp:taxon-name-part><tp:taxon-name-part taxon-name-part-type="species" reg="glaucus">glaucus</tp:taxon-name-part></tp:taxon-name></italic>, but more discrete and irregular than the essentially continuous, even-bordered band of <italic><tp:taxon-name><tp:taxon-name-part taxon-name-part-type="genus" reg="Papilio">P.</tp:taxon-name-part><tp:taxon-name-part taxon-name-part-type="species" reg="canadensis">canadensis</tp:taxon-name-part></tp:taxon-name></italic>. Hindwing: (Figs <xref ref-type="fig" rid="F4">4</xref>, <xref ref-type="fig" rid="F5">5</xref>, <xref ref-type="fig" rid="F7">7</xref>): Like <italic><tp:taxon-name><tp:taxon-name-part taxon-name-part-type="genus" reg="Papilio">P.</tp:taxon-name-part><tp:taxon-name-part taxon-name-part-type="species" reg="glaucus">glaucus</tp:taxon-name-part></tp:taxon-name></italic>, the scalloping of the hindwing outer margin is more pronounced than in <italic><tp:taxon-name><tp:taxon-name-part taxon-name-part-type="genus" reg="Papilio">P.</tp:taxon-name-part><tp:taxon-name-part taxon-name-part-type="species" reg="canadensis">canadensis</tp:taxon-name-part></tp:taxon-name></italic>, as a result of the disc margins oriented closer to the perpendicular of the long axis of the hindwing; the tail and Cu<sub>2</sub> angle are slightly more lunate/lobate than in <italic><tp:taxon-name><tp:taxon-name-part taxon-name-part-type="genus" reg="Papilio">P.</tp:taxon-name-part><tp:taxon-name-part taxon-name-part-type="species" reg="canadensis">canadensis</tp:taxon-name-part></tp:taxon-name></italic>; ground color identical to that of forewing; inner margin bordered in black across 35–50% of cell 2A-Cu<sub>2</sub>; narrow, straight medial line attenuating towards juncture with anal band near Cu<sub>2</sub>; end of discal cell veins black-scaled; black marginal band extending along distal quarter of wing, with diffuse yellow dusting from vein M<sub>2</sub> to anal angle; yellow submarginal lunules in the four cell spaces between Rs and Cu1; lunules of cell ScR<sub>1</sub>-Rs and Cu<sub>2</sub>-Cu<sub>1</sub> (i.e., the uppermost and lowermost lunules) reduced or absent, orange or orange and yellow when present; anal angle with orange crescent capped proximally with blue, black bordered crescent; males with diffuse blue crescent in cell Cu<sub>1</sub>-Cu<sub>2</sub>, often faint, rarely traces of blue crescent in adjacent cell Cu<sub>1</sub>-M<sub>3</sub>; females with more extensive blue scaling, often with diffuse crescents extending to costal edge of submarginal band; ventral hindwing paler than dorsum, and with dusting of yellow scales across marginal band, and with more prevalent orange scaling in submarginal lunules and basad of marginal band in cells M<sub>3</sub>-2A; yellow setae along anal band shorter and sparser than in <italic><tp:taxon-name><tp:taxon-name-part taxon-name-part-type="genus" reg="Papilio">P.</tp:taxon-name-part><tp:taxon-name-part taxon-name-part-type="species" reg="canadensis">canadensis</tp:taxon-name-part></tp:taxon-name></italic>. Abdomen: dorsum black, pale yellow laterally and ventrally with black sublateral line; vestiture of mixed yellow and black fine, setae; scales of male clasper entirely yellow (Fig. <xref ref-type="fig" rid="F8">8</xref>); clasper of male valve with two dorsal tines (Fig. <xref ref-type="fig" rid="F9">9</xref>).</p><fig id="F3" position="float" orientation="portrait"><object-id xmlns:xlink="http://www.w3.org/1999/xlink" content-type="doi" xlink:type="simple">10.3897/zookeys.1228.142202.figure3</object-id><object-id xmlns:xlink="http://www.w3.org/1999/xlink" content-type="arpha" xlink:type="simple">FEBEE219-EBAE-50B7-A677-956D122157A5</object-id><label>Figure 3.</label><caption><p>Dorsal view of head (antennae removed for clarity) comparing profile of frontal setae in <bold>a</bold><italic><tp:taxon-name><tp:taxon-name-part taxon-name-part-type="genus" reg="Papilio">P.</tp:taxon-name-part><tp:taxon-name-part taxon-name-part-type="species" reg="solstitius">solstitius</tp:taxon-name-part></tp:taxon-name></italic><bold>b</bold><italic><tp:taxon-name><tp:taxon-name-part taxon-name-part-type="genus" reg="Papilio">P.</tp:taxon-name-part><tp:taxon-name-part taxon-name-part-type="species" reg="canadensis">canadensis</tp:taxon-name-part></tp:taxon-name></italic><bold>c</bold><italic><tp:taxon-name><tp:taxon-name-part taxon-name-part-type="genus" reg="Papilio">P.</tp:taxon-name-part><tp:taxon-name-part taxon-name-part-type="species" reg="glaucus">glaucus</tp:taxon-name-part></tp:taxon-name></italic> and <bold>d</bold><italic><tp:taxon-name><tp:taxon-name-part taxon-name-part-type="genus" reg="Papilio">P.</tp:taxon-name-part><tp:taxon-name-part taxon-name-part-type="species" reg="appalachiensis">appalachiensis</tp:taxon-name-part></tp:taxon-name></italic>. Scale bar: 1 mm.</p></caption><graphic xmlns:xlink="http://www.w3.org/1999/xlink" xlink:href="zookeys-1228-069_article-142202__-g003.jpg" position="float" orientation="portrait" xlink:type="simple" id="oo_1251218.jpg"><uri content-type="original_file" xlink:type="simple">https://binary.pensoft.net/fig/1251218</uri></graphic></fig><fig id="F4" position="float" orientation="portrait"><object-id xmlns:xlink="http://www.w3.org/1999/xlink" content-type="doi" xlink:type="simple">10.3897/zookeys.1228.142202.figure4</object-id><object-id xmlns:xlink="http://www.w3.org/1999/xlink" content-type="arpha" xlink:type="simple">F4A484CB-7101-5BEC-A70C-E471B21F2BDE</object-id><label>Figure 4.</label><caption><p><bold>a</bold> dorsum of <italic><tp:taxon-name><tp:taxon-name-part taxon-name-part-type="genus" reg="Papilio">Papilio</tp:taxon-name-part><tp:taxon-name-part taxon-name-part-type="species" reg="solstitius">solstitius</tp:taxon-name-part></tp:taxon-name></italic>, male, holotype, ventrum on right. Long Swamp, Old Almonte Rd., Ottawa, Ontario, CAN. <named-content xmlns:xlink="http://www.w3.org/1999/xlink" content-type="dwc:institutional_code" xlink:title="Canadian National Collection of Insects, Arachnids and Nematodes, Ottawa, CAN" xlink:href="http://grbio.org/institution/canadian-national-collection-insects-arachnids-and-nematodes" xlink:type="simple">CNC</named-content> voucher # CNCLEP00342771 <bold>b</bold> dorsum of <italic><tp:taxon-name><tp:taxon-name-part taxon-name-part-type="genus" reg="Papilio">Papilio</tp:taxon-name-part><tp:taxon-name-part taxon-name-part-type="species" reg="solstitius">solstitius</tp:taxon-name-part></tp:taxon-name></italic>, female allotype, ventrum on right. Vanalstine Lake, Frontenac Co., Ontario, CAN; ovipositing on <italic><tp:taxon-name><tp:taxon-name-part taxon-name-part-type="genus" reg="Prunus">Prunus</tp:taxon-name-part><tp:taxon-name-part taxon-name-part-type="species" reg="serotina">serotina</tp:taxon-name-part></tp:taxon-name></italic>. Scale bar:10 mm.</p></caption><graphic xmlns:xlink="http://www.w3.org/1999/xlink" xlink:href="zookeys-1228-069_article-142202__-g004.jpg" position="float" orientation="portrait" xlink:type="simple" id="oo_1251219.jpg"><uri content-type="original_file" xlink:type="simple">https://binary.pensoft.net/fig/1251219</uri></graphic></fig><fig id="F5" position="float" orientation="portrait"><object-id xmlns:xlink="http://www.w3.org/1999/xlink" content-type="doi" xlink:type="simple">10.3897/zookeys.1228.142202.figure5</object-id><object-id xmlns:xlink="http://www.w3.org/1999/xlink" content-type="arpha" xlink:type="simple">214E44E3-6E53-5925-B2EC-14A102183F56</object-id><label>Figure 5.</label><caption><p><italic><tp:taxon-name><tp:taxon-name-part taxon-name-part-type="genus" reg="Papilio">Papilio</tp:taxon-name-part><tp:taxon-name-part taxon-name-part-type="species" reg="solstitius">solstitius</tp:taxon-name-part></tp:taxon-name></italic>, ventrum, wing vein and pattern terminology.</p></caption><graphic xmlns:xlink="http://www.w3.org/1999/xlink" xlink:href="zookeys-1228-069_article-142202__-g005.jpg" position="float" orientation="portrait" xlink:type="simple" id="oo_1251220.jpg"><uri content-type="original_file" xlink:type="simple">https://binary.pensoft.net/fig/1251220</uri></graphic></fig><fig id="F6" position="float" orientation="portrait"><object-id xmlns:xlink="http://www.w3.org/1999/xlink" content-type="doi" xlink:type="simple">10.3897/zookeys.1228.142202.figure6</object-id><object-id xmlns:xlink="http://www.w3.org/1999/xlink" content-type="arpha" xlink:type="simple">327D076A-DF6B-5408-8569-FD4E94359C61</object-id><label>Figure 6.</label><caption><p>Comparison of variation in ventral forewing submarginal band in <bold>a</bold><italic><tp:taxon-name><tp:taxon-name-part taxon-name-part-type="genus" reg="Papilio">P.</tp:taxon-name-part><tp:taxon-name-part taxon-name-part-type="species" reg="solstitius">solstitius</tp:taxon-name-part></tp:taxon-name></italic><bold>b</bold><italic><tp:taxon-name><tp:taxon-name-part taxon-name-part-type="genus" reg="Papilio">P.</tp:taxon-name-part><tp:taxon-name-part taxon-name-part-type="species" reg="canadensis">canadensis</tp:taxon-name-part></tp:taxon-name></italic> and <bold>c</bold><italic><tp:taxon-name><tp:taxon-name-part taxon-name-part-type="genus" reg="Papilio">P.</tp:taxon-name-part><tp:taxon-name-part taxon-name-part-type="species" reg="glaucus">glaucus</tp:taxon-name-part></tp:taxon-name></italic>.</p></caption><graphic xmlns:xlink="http://www.w3.org/1999/xlink" xlink:href="zookeys-1228-069_article-142202__-g006.jpg" position="float" orientation="portrait" xlink:type="simple" id="oo_1251221.jpg"><uri content-type="original_file" xlink:type="simple">https://binary.pensoft.net/fig/1251221</uri></graphic></fig><fig id="F7" position="float" orientation="portrait"><object-id xmlns:xlink="http://www.w3.org/1999/xlink" content-type="doi" xlink:type="simple">10.3897/zookeys.1228.142202.figure7</object-id><object-id xmlns:xlink="http://www.w3.org/1999/xlink" content-type="arpha" xlink:type="simple">DA77F654-49F5-5546-A6E8-645770AD4B2A</object-id><label>Figure 7.</label><caption><p>Comparison of variation in ventral hindwing anal band in <bold>a</bold><italic><tp:taxon-name><tp:taxon-name-part taxon-name-part-type="genus" reg="Papilio">P.</tp:taxon-name-part><tp:taxon-name-part taxon-name-part-type="species" reg="solstitius">solstitius</tp:taxon-name-part></tp:taxon-name></italic> and <bold>b</bold><italic><tp:taxon-name><tp:taxon-name-part taxon-name-part-type="genus" reg="Papilio">P.</tp:taxon-name-part><tp:taxon-name-part taxon-name-part-type="species" reg="canadensis">canadensis</tp:taxon-name-part></tp:taxon-name></italic> and <bold>c</bold><italic><tp:taxon-name><tp:taxon-name-part taxon-name-part-type="genus" reg="Papilio">P.</tp:taxon-name-part><tp:taxon-name-part taxon-name-part-type="species" reg="glaucus">glaucus</tp:taxon-name-part></tp:taxon-name></italic>.</p></caption><graphic xmlns:xlink="http://www.w3.org/1999/xlink" xlink:href="zookeys-1228-069_article-142202__-g007.jpg" position="float" orientation="portrait" xlink:type="simple" id="oo_1251222.jpg"><uri content-type="original_file" xlink:type="simple">https://binary.pensoft.net/fig/1251222</uri></graphic></fig><fig id="F8" position="float" orientation="portrait"><object-id xmlns:xlink="http://www.w3.org/1999/xlink" content-type="doi" xlink:type="simple">10.3897/zookeys.1228.142202.figure8</object-id><object-id xmlns:xlink="http://www.w3.org/1999/xlink" content-type="arpha" xlink:type="simple">35234529-F4FD-59E4-AD2F-18FA1CC27C26</object-id><label>Figure 8.</label><caption><p>Comparison of scale coloration of male valve in <bold>a</bold><italic><tp:taxon-name><tp:taxon-name-part taxon-name-part-type="genus" reg="Papilio">P.</tp:taxon-name-part><tp:taxon-name-part taxon-name-part-type="species" reg="solstitius">solstitius</tp:taxon-name-part></tp:taxon-name></italic> and <bold>b</bold><italic><tp:taxon-name><tp:taxon-name-part taxon-name-part-type="genus" reg="Papilio">P.</tp:taxon-name-part><tp:taxon-name-part taxon-name-part-type="species" reg="canadensis">canadensis</tp:taxon-name-part></tp:taxon-name></italic>. Clasper color in <italic><tp:taxon-name><tp:taxon-name-part taxon-name-part-type="genus" reg="Papilio">P.</tp:taxon-name-part><tp:taxon-name-part taxon-name-part-type="species" reg="glaucus">glaucus</tp:taxon-name-part></tp:taxon-name></italic> (not shown) is identical to <italic><tp:taxon-name><tp:taxon-name-part taxon-name-part-type="genus" reg="Papilio">P.</tp:taxon-name-part><tp:taxon-name-part taxon-name-part-type="species" reg="solstitius">solstitius</tp:taxon-name-part></tp:taxon-name></italic></p></caption><graphic xmlns:xlink="http://www.w3.org/1999/xlink" xlink:href="zookeys-1228-069_article-142202__-g008.jpg" position="float" orientation="portrait" xlink:type="simple" id="oo_1251223.jpg"><uri content-type="original_file" xlink:type="simple">https://binary.pensoft.net/fig/1251223</uri></graphic></fig><fig id="F9" position="float" orientation="portrait"><object-id xmlns:xlink="http://www.w3.org/1999/xlink" content-type="doi" xlink:type="simple">10.3897/zookeys.1228.142202.figure9</object-id><object-id xmlns:xlink="http://www.w3.org/1999/xlink" content-type="arpha" xlink:type="simple">6830B779-0E43-5E8E-A512-343788C8B2F3</object-id><label>Figure 9.</label><caption><p>Inner surface of male right valve of <bold>a</bold><italic><tp:taxon-name><tp:taxon-name-part taxon-name-part-type="genus" reg="Papilio">P.</tp:taxon-name-part><tp:taxon-name-part taxon-name-part-type="species" reg="solstitius">solstitius</tp:taxon-name-part></tp:taxon-name></italic><bold>b</bold><italic><tp:taxon-name><tp:taxon-name-part taxon-name-part-type="genus" reg="Papilio">P.</tp:taxon-name-part><tp:taxon-name-part taxon-name-part-type="species" reg="glaucus">glaucus</tp:taxon-name-part></tp:taxon-name></italic><bold>c, d</bold><italic><tp:taxon-name><tp:taxon-name-part taxon-name-part-type="genus" reg="Papilio">P.</tp:taxon-name-part><tp:taxon-name-part taxon-name-part-type="species" reg="canadensis">canadensis</tp:taxon-name-part></tp:taxon-name></italic><bold>c</bold> and <bold>d</bold> show variation in dorsal clasper tines from the same individual (image of left valve (<bold>d</bold>) is flipped for ease of comparison).</p></caption><graphic xmlns:xlink="http://www.w3.org/1999/xlink" xlink:href="zookeys-1228-069_article-142202__-g009.jpg" position="float" orientation="portrait" xlink:type="simple" id="oo_1251224.jpg"><uri content-type="original_file" xlink:type="simple">https://binary.pensoft.net/fig/1251224</uri></graphic></fig></tp:treatment-sec><tp:treatment-sec sec-type="description" id="SECID0EUOBG"><title>Description of larva.</title><p>First instar (Fig. <xref ref-type="fig" rid="F10">10</xref>) with well-developed white medial saddle, comprised of predominantly white dorsal pigmentation of segments A3-A4; three additional, variably developed white bands, one each comprised of T1 and T3, and a posterior band formed by A8; Anterior and posterior bands rarely absent (entirely brown pigmentation); mature larva (Fig. <xref ref-type="fig" rid="F11">11</xref>) indistinguishable from that of <italic><tp:taxon-name><tp:taxon-name-part taxon-name-part-type="genus" reg="Papilio">P.</tp:taxon-name-part><tp:taxon-name-part taxon-name-part-type="species" reg="glaucus">glaucus</tp:taxon-name-part></tp:taxon-name></italic> and <italic><tp:taxon-name><tp:taxon-name-part taxon-name-part-type="genus" reg="Papilio">P.</tp:taxon-name-part><tp:taxon-name-part taxon-name-part-type="species" reg="canadensis">canadensis</tp:taxon-name-part></tp:taxon-name></italic>.</p><fig id="F10" position="float" orientation="portrait"><object-id xmlns:xlink="http://www.w3.org/1999/xlink" content-type="doi" xlink:type="simple">10.3897/zookeys.1228.142202.figure10</object-id><object-id xmlns:xlink="http://www.w3.org/1999/xlink" content-type="arpha" xlink:type="simple">F08AE84B-9309-53E2-B707-D0DCDBD63157</object-id><label>Figure 10.</label><caption><p>First instar of <bold>a</bold><italic><tp:taxon-name><tp:taxon-name-part taxon-name-part-type="genus" reg="Papilio">P.</tp:taxon-name-part><tp:taxon-name-part taxon-name-part-type="species" reg="solstitius">solstitius</tp:taxon-name-part></tp:taxon-name></italic><bold>b</bold><italic><tp:taxon-name><tp:taxon-name-part taxon-name-part-type="genus" reg="Papilio">P.</tp:taxon-name-part><tp:taxon-name-part taxon-name-part-type="species" reg="canadensis">canadensis</tp:taxon-name-part></tp:taxon-name></italic> and <bold>c</bold><italic><tp:taxon-name><tp:taxon-name-part taxon-name-part-type="genus" reg="Papilio">P.</tp:taxon-name-part><tp:taxon-name-part taxon-name-part-type="species" reg="glaucus">glaucus</tp:taxon-name-part></tp:taxon-name></italic></p></caption><graphic xmlns:xlink="http://www.w3.org/1999/xlink" xlink:href="zookeys-1228-069_article-142202__-g010.jpg" position="float" orientation="portrait" xlink:type="simple" id="oo_1251225.jpg"><uri content-type="original_file" xlink:type="simple">https://binary.pensoft.net/fig/1251225</uri></graphic></fig><fig id="F11" position="float" orientation="portrait"><object-id xmlns:xlink="http://www.w3.org/1999/xlink" content-type="doi" xlink:type="simple">10.3897/zookeys.1228.142202.figure11</object-id><object-id xmlns:xlink="http://www.w3.org/1999/xlink" content-type="arpha" xlink:type="simple">3063BE14-448D-5033-A922-C8B14AFA817F</object-id><label>Figure 11.</label><caption><p>Mature larva of <italic><tp:taxon-name><tp:taxon-name-part taxon-name-part-type="genus" reg="Papilio">P.</tp:taxon-name-part><tp:taxon-name-part taxon-name-part-type="species" reg="solstitius">solstitius</tp:taxon-name-part></tp:taxon-name></italic> on hop-tree (<italic><tp:taxon-name><tp:taxon-name-part taxon-name-part-type="genus" reg="Ptelea">Ptelea</tp:taxon-name-part><tp:taxon-name-part taxon-name-part-type="species" reg="trifoliata">trifoliata</tp:taxon-name-part></tp:taxon-name></italic>), Ottawa, Ontario, CAN (H. Goulet, photograph).</p></caption><graphic xmlns:xlink="http://www.w3.org/1999/xlink" xlink:href="zookeys-1228-069_article-142202__-g011.jpg" position="float" orientation="portrait" xlink:type="simple" id="oo_1251226.jpg"><uri content-type="original_file" xlink:type="simple">https://binary.pensoft.net/fig/1251226</uri></graphic></fig><sec sec-type="﻿Comparative morphology of the Papilio glaucus-complex" id="SECID0EOSBG"><title>﻿Comparative morphology of the <italic><tp:taxon-name><tp:taxon-name-part taxon-name-part-type="genus" reg="Papilio">Papilio</tp:taxon-name-part><tp:taxon-name-part taxon-name-part-type="species" reg="glaucus">glaucus</tp:taxon-name-part></tp:taxon-name></italic>-complex</title><p>Adult morphology of all eastern North American species in the <italic><tp:taxon-name><tp:taxon-name-part taxon-name-part-type="genus" reg="Papilio"/><tp:taxon-name-part taxon-name-part-type="species" reg="glaucus">glaucus</tp:taxon-name-part></tp:taxon-name></italic>-complex can be deceivingly similar, and any single morphological character should not be relied upon for identification. Most similar to <italic><tp:taxon-name><tp:taxon-name-part taxon-name-part-type="genus" reg="Papilio">P.</tp:taxon-name-part><tp:taxon-name-part taxon-name-part-type="species" reg="solstitius">solstitius</tp:taxon-name-part></tp:taxon-name></italic> are <italic><tp:taxon-name><tp:taxon-name-part taxon-name-part-type="genus" reg="Papilio">P.</tp:taxon-name-part><tp:taxon-name-part taxon-name-part-type="species" reg="glaucus">glaucus</tp:taxon-name-part></tp:taxon-name></italic>, <italic><tp:taxon-name><tp:taxon-name-part taxon-name-part-type="genus" reg="Papilio">P.</tp:taxon-name-part><tp:taxon-name-part taxon-name-part-type="species" reg="canadensis">canadensis</tp:taxon-name-part></tp:taxon-name></italic> and potentially <italic><tp:taxon-name><tp:taxon-name-part taxon-name-part-type="genus" reg="Papilio">P.</tp:taxon-name-part><tp:taxon-name-part taxon-name-part-type="species" reg="bjorkae">bjorkae</tp:taxon-name-part></tp:taxon-name></italic>, another new species in the <italic><tp:taxon-name><tp:taxon-name-part taxon-name-part-type="genus" reg="Papilio"/><tp:taxon-name-part taxon-name-part-type="species" reg="glaucus">glaucus</tp:taxon-name-part></tp:taxon-name></italic>-complex proposed in 2024 (<xref ref-type="bibr" rid="B25">Pavulaan 2024</xref>). Given its recency, the taxonomic status of <italic><tp:taxon-name><tp:taxon-name-part taxon-name-part-type="genus" reg="Papilio">P.</tp:taxon-name-part><tp:taxon-name-part taxon-name-part-type="species" reg="bjorkae">bjorkae</tp:taxon-name-part></tp:taxon-name></italic> has not yet been scrutinized by the scientific community, but it is necessary to do so here. For the reasons detailed below the recognition and diagnosis of <italic><tp:taxon-name><tp:taxon-name-part taxon-name-part-type="genus" reg="Papilio">P.</tp:taxon-name-part><tp:taxon-name-part taxon-name-part-type="species" reg="bjorkae">bjorkae</tp:taxon-name-part></tp:taxon-name></italic> is currently problematic, although based on the spring flight period and comparison of the figures in the original description (<xref ref-type="bibr" rid="B25">Pavulaan 2024</xref>), it is certain the name does not apply to <abbrev xmlns:xlink="http://www.w3.org/1999/xlink" xlink:title="Midsummer Tiger Swallowtail" id="ABBRID0E5VBG" xlink:type="simple">MST</abbrev>.</p><p>The justification for treating <italic><tp:taxon-name><tp:taxon-name-part taxon-name-part-type="genus" reg="Papilio">P.</tp:taxon-name-part><tp:taxon-name-part taxon-name-part-type="species" reg="bjorkae">bjorkae</tp:taxon-name-part></tp:taxon-name></italic> as a distinct species hinges on recognition of three distinct, partially sympatric, spring-flying taxa, recognized by adult phenotypes (<italic><tp:taxon-name><tp:taxon-name-part taxon-name-part-type="genus" reg="Papilio">P.</tp:taxon-name-part><tp:taxon-name-part taxon-name-part-type="species" reg="glaucus">glaucus</tp:taxon-name-part></tp:taxon-name></italic>, <tp:taxon-name><tp:taxon-name-part taxon-name-part-type="genus" reg="Papilio">P.</tp:taxon-name-part><tp:taxon-name-part taxon-name-part-type="authority">“</tp:taxon-name-part><tp:taxon-name-part taxon-name-part-type="uncertainty-rank">near</tp:taxon-name-part><tp:taxon-name-part taxon-name-part-type="species" reg="canadensis">canadensis</tp:taxon-name-part></tp:taxon-name>,” <italic><tp:taxon-name><tp:taxon-name-part taxon-name-part-type="genus" reg="Papilio">P.</tp:taxon-name-part><tp:taxon-name-part taxon-name-part-type="species" reg="bjorkae">bjorkae</tp:taxon-name-part></tp:taxon-name></italic>) which correlate with slightly different flight periods (<xref ref-type="bibr" rid="B25">Pavulaan 2024</xref>). No diagnostic differences in immature stages, biology, larval hosts, or molecular markers of <italic><tp:taxon-name><tp:taxon-name-part taxon-name-part-type="genus" reg="Papilio">P.</tp:taxon-name-part><tp:taxon-name-part taxon-name-part-type="species" reg="bjorkae">bjorkae</tp:taxon-name-part></tp:taxon-name></italic> have been documented to date (<xref ref-type="bibr" rid="B25">Pavulaan 2024</xref>), nor is there evidence in previous research that might hint at the existence of such (e.g., <xref ref-type="bibr" rid="B24">Ording et al. 2010</xref>; <xref ref-type="bibr" rid="B15">Kunte et al. 2011</xref>). Using seasonal adult abundance peaks combined across the <italic><tp:taxon-name><tp:taxon-name-part taxon-name-part-type="genus" reg="Papilio"/><tp:taxon-name-part taxon-name-part-type="species" reg="glaucus">glaucus</tp:taxon-name-part></tp:taxon-name></italic>-complex, flight phenologies for taxa present within the range of <italic><tp:taxon-name><tp:taxon-name-part taxon-name-part-type="genus" reg="Papilio">P.</tp:taxon-name-part><tp:taxon-name-part taxon-name-part-type="species" reg="bjorkae">bjorkae</tp:taxon-name-part></tp:taxon-name></italic> are attributed to spring (<italic><tp:taxon-name><tp:taxon-name-part taxon-name-part-type="genus" reg="Papilio">P.</tp:taxon-name-part><tp:taxon-name-part taxon-name-part-type="species" reg="glaucus">glaucus</tp:taxon-name-part></tp:taxon-name></italic>, <italic><tp:taxon-name><tp:taxon-name-part taxon-name-part-type="genus" reg="Papilio">P.</tp:taxon-name-part><tp:taxon-name-part taxon-name-part-type="species" reg="canadensis">canadensis</tp:taxon-name-part></tp:taxon-name></italic>, and <italic><tp:taxon-name><tp:taxon-name-part taxon-name-part-type="genus" reg="Papilio">P.</tp:taxon-name-part><tp:taxon-name-part taxon-name-part-type="species" reg="bjorkae">bjorkae</tp:taxon-name-part></tp:taxon-name></italic>), summer (midsummer swallowtail), and late summer (second-generation <italic><tp:taxon-name><tp:taxon-name-part taxon-name-part-type="genus" reg="Papilio">P.</tp:taxon-name-part><tp:taxon-name-part taxon-name-part-type="species" reg="glaucus">glaucus</tp:taxon-name-part></tp:taxon-name></italic>) (<xref ref-type="bibr" rid="B25">Pavulaan 2024</xref>: figs 3–5). During spring (May through June), <italic><tp:taxon-name><tp:taxon-name-part taxon-name-part-type="genus" reg="Papilio">P.</tp:taxon-name-part><tp:taxon-name-part taxon-name-part-type="species" reg="bjorkae">bjorkae</tp:taxon-name-part></tp:taxon-name></italic> flies in “late spring,” versus “early spring” for <italic><tp:taxon-name><tp:taxon-name-part taxon-name-part-type="genus" reg="Papilio">P.</tp:taxon-name-part><tp:taxon-name-part taxon-name-part-type="species" reg="glaucus">glaucus</tp:taxon-name-part></tp:taxon-name></italic> and <italic><tp:taxon-name><tp:taxon-name-part taxon-name-part-type="genus" reg="Papilio">P.</tp:taxon-name-part><tp:taxon-name-part taxon-name-part-type="species" reg="canadensis">canadensis</tp:taxon-name-part></tp:taxon-name></italic>. However, only a single spring abundance peak is evident and attributed to <italic><tp:taxon-name><tp:taxon-name-part taxon-name-part-type="genus" reg="Papilio">P.</tp:taxon-name-part><tp:taxon-name-part taxon-name-part-type="species" reg="bjorkae">bjorkae</tp:taxon-name-part></tp:taxon-name></italic>, whereas neither <italic><tp:taxon-name><tp:taxon-name-part taxon-name-part-type="genus" reg="Papilio">P.</tp:taxon-name-part><tp:taxon-name-part taxon-name-part-type="species" reg="glaucus">glaucus</tp:taxon-name-part></tp:taxon-name></italic> nor <italic><tp:taxon-name><tp:taxon-name-part taxon-name-part-type="genus" reg="Papilio">P.</tp:taxon-name-part><tp:taxon-name-part taxon-name-part-type="species" reg="canadensis">canadensis</tp:taxon-name-part></tp:taxon-name></italic> peaks are distinguishable due to the relative scarcity of observations for these species (<xref ref-type="bibr" rid="B25">Pavulaan 2024</xref>: 7, figs 3, 4). No additional data are provided to define late- versus early spring, leaving it unclear to what extent the phenology of <italic><tp:taxon-name><tp:taxon-name-part taxon-name-part-type="genus" reg="Papilio">P.</tp:taxon-name-part><tp:taxon-name-part taxon-name-part-type="species" reg="bjorkae">bjorkae</tp:taxon-name-part></tp:taxon-name></italic> differs. Life history data that could corroborate such a difference are currently lacking.</p><p>The differential diagnosis of <italic><tp:taxon-name><tp:taxon-name-part taxon-name-part-type="genus" reg="Papilio">P.</tp:taxon-name-part><tp:taxon-name-part taxon-name-part-type="species" reg="bjorkae">bjorkae</tp:taxon-name-part></tp:taxon-name></italic> is based largely on differences in wing pattern and shape, especially of the female (Table <xref ref-type="table" rid="T1">1</xref>). Males are described as intermediate between <italic><tp:taxon-name><tp:taxon-name-part taxon-name-part-type="genus" reg="Papilio">P.</tp:taxon-name-part><tp:taxon-name-part taxon-name-part-type="species" reg="glaucus">glaucus</tp:taxon-name-part></tp:taxon-name></italic> and <italic><tp:taxon-name><tp:taxon-name-part taxon-name-part-type="genus" reg="Papilio">P.</tp:taxon-name-part><tp:taxon-name-part taxon-name-part-type="species" reg="canadensis">canadensis</tp:taxon-name-part></tp:taxon-name></italic>; comparative differences are given compared to <italic><tp:taxon-name><tp:taxon-name-part taxon-name-part-type="genus" reg="Papilio">P.</tp:taxon-name-part><tp:taxon-name-part taxon-name-part-type="species" reg="appalachiensis">appalachiensis</tp:taxon-name-part></tp:taxon-name></italic> and <italic><tp:taxon-name><tp:taxon-name-part taxon-name-part-type="genus" reg="Papilio">P.</tp:taxon-name-part><tp:taxon-name-part taxon-name-part-type="species" reg="canadensis">canadensis</tp:taxon-name-part></tp:taxon-name></italic>, but not <italic><tp:taxon-name><tp:taxon-name-part taxon-name-part-type="genus" reg="Papilio">P.</tp:taxon-name-part><tp:taxon-name-part taxon-name-part-type="species" reg="glaucus">glaucus</tp:taxon-name-part></tp:taxon-name></italic> (<xref ref-type="bibr" rid="B25">Pavulaan 2024</xref>: 16). Without an indication of sample size and a full description of male and female morphology, it is currently difficult to gauge intra- versus interspecific variation. Lastly, <italic><tp:taxon-name><tp:taxon-name-part taxon-name-part-type="genus" reg="Papilio">P.</tp:taxon-name-part><tp:taxon-name-part taxon-name-part-type="species" reg="bjorkae">bjorkae</tp:taxon-name-part></tp:taxon-name></italic> is stated to be larger than spring <italic><tp:taxon-name><tp:taxon-name-part taxon-name-part-type="genus" reg="Papilio">P.</tp:taxon-name-part><tp:taxon-name-part taxon-name-part-type="species" reg="glaucus">glaucus</tp:taxon-name-part></tp:taxon-name></italic> and <italic><tp:taxon-name><tp:taxon-name-part taxon-name-part-type="genus" reg="Papilio">P.</tp:taxon-name-part><tp:taxon-name-part taxon-name-part-type="species" reg="canadensis">canadensis</tp:taxon-name-part></tp:taxon-name></italic>, but conflicting information on p. 9 states that <italic><tp:taxon-name><tp:taxon-name-part taxon-name-part-type="genus" reg="Papilio">P.</tp:taxon-name-part><tp:taxon-name-part taxon-name-part-type="species" reg="glaucus">glaucus</tp:taxon-name-part></tp:taxon-name></italic> is the largest species in the study region. No size measurements specific to male or female are given for <italic><tp:taxon-name><tp:taxon-name-part taxon-name-part-type="genus" reg="Papilio">P.</tp:taxon-name-part><tp:taxon-name-part taxon-name-part-type="species" reg="bjorkae">bjorkae</tp:taxon-name-part></tp:taxon-name></italic> (including the holotype), nor is it possible to infer size of specimens from figures since scale bars are not given; size as a diagnostic trait for <italic><tp:taxon-name><tp:taxon-name-part taxon-name-part-type="genus" reg="Papilio">P.</tp:taxon-name-part><tp:taxon-name-part taxon-name-part-type="species" reg="bjorkae">bjorkae</tp:taxon-name-part></tp:taxon-name></italic> therefore remains undefined.</p><p>The adult phenotype of <italic><tp:taxon-name><tp:taxon-name-part taxon-name-part-type="genus" reg="Papilio">P.</tp:taxon-name-part><tp:taxon-name-part taxon-name-part-type="species" reg="bjorkae">bjorkae</tp:taxon-name-part></tp:taxon-name></italic> is very similar to that of <italic><tp:taxon-name><tp:taxon-name-part taxon-name-part-type="genus" reg="Papilio">P.</tp:taxon-name-part><tp:taxon-name-part taxon-name-part-type="species" reg="canadensis">canadensis</tp:taxon-name-part></tp:taxon-name></italic> and <italic><tp:taxon-name><tp:taxon-name-part taxon-name-part-type="genus" reg="Papilio">P.</tp:taxon-name-part><tp:taxon-name-part taxon-name-part-type="species" reg="glaucus">glaucus</tp:taxon-name-part></tp:taxon-name></italic>, so attributing phenotypic variation to three different putative taxa requires careful assessment. A potential additional source of phenotypic variation which remains unstudied stems from seasonal polymorphism in <italic><tp:taxon-name><tp:taxon-name-part taxon-name-part-type="genus" reg="Papilio">P.</tp:taxon-name-part><tp:taxon-name-part taxon-name-part-type="species" reg="glaucus">glaucus</tp:taxon-name-part></tp:taxon-name></italic>. Contrary to the assumption that <italic><tp:taxon-name><tp:taxon-name-part taxon-name-part-type="genus" reg="Papilio">P.</tp:taxon-name-part><tp:taxon-name-part taxon-name-part-type="species" reg="glaucus">glaucus</tp:taxon-name-part></tp:taxon-name></italic> is obligately bivoltine at the northern range edge (<xref ref-type="bibr" rid="B25">Pavulaan 2024</xref>), <xref ref-type="bibr" rid="B32">Ryan et al. (2016)</xref> demonstrate that it can be uni- or bivoltine depending on thermal constraints. In other words, temperature and day length experienced during the larval stage of <italic><tp:taxon-name><tp:taxon-name-part taxon-name-part-type="genus" reg="Papilio">P.</tp:taxon-name-part><tp:taxon-name-part taxon-name-part-type="species" reg="glaucus">glaucus</tp:taxon-name-part></tp:taxon-name></italic> dictate whether or not pupae develop directly into second generation adults, or enter winter diapause to emerge the following spring (<xref ref-type="bibr" rid="B32">Ryan et al. 2016</xref>). Since adult phenotype of <italic><tp:taxon-name><tp:taxon-name-part taxon-name-part-type="genus" reg="Papilio">P.</tp:taxon-name-part><tp:taxon-name-part taxon-name-part-type="species" reg="glaucus">glaucus</tp:taxon-name-part></tp:taxon-name></italic> is influenced by different temperature-photoperiod profiles (different spring and summer forms are well-known in <italic><tp:taxon-name><tp:taxon-name-part taxon-name-part-type="genus" reg="Papilio">P.</tp:taxon-name-part><tp:taxon-name-part taxon-name-part-type="species" reg="glaucus">glaucus</tp:taxon-name-part></tp:taxon-name></italic>, e.g., <xref ref-type="bibr" rid="B26">Pavulaan and Wright 2002</xref>), populations that comprise uni- and bivoltine cohorts would be expected to exhibit bimodal spring phenotypes (i.e., those developed from previous year’s spring versus summer adults). If proven, phenotypic variation driven by facultative voltinism in <italic><tp:taxon-name><tp:taxon-name-part taxon-name-part-type="genus" reg="Papilio">P.</tp:taxon-name-part><tp:taxon-name-part taxon-name-part-type="species" reg="glaucus">glaucus</tp:taxon-name-part></tp:taxon-name></italic> could account for the perception of phenotypes that are unaccounted for with existing taxonomy.</p><p>It is evident that the descriptive and diagnostic information defining <italic><tp:taxon-name><tp:taxon-name-part taxon-name-part-type="genus" reg="Papilio">P.</tp:taxon-name-part><tp:taxon-name-part taxon-name-part-type="species" reg="bjorkae">bjorkae</tp:taxon-name-part></tp:taxon-name></italic> is currently incomplete and partially contradictory, and corroborating evidence for its distinctness as a species, outside of adult morphology, is lacking. This renders the recognition of <italic><tp:taxon-name><tp:taxon-name-part taxon-name-part-type="genus" reg="Papilio">P.</tp:taxon-name-part><tp:taxon-name-part taxon-name-part-type="species" reg="bjorkae">bjorkae</tp:taxon-name-part></tp:taxon-name></italic> as a valid species tenuous at best. To spur further inquiry and study, we nevertheless include the known comparative phenotypic traits in Table <xref ref-type="table" rid="T1">1</xref>.</p><p>Despite the overall similarity of <italic><tp:taxon-name><tp:taxon-name-part taxon-name-part-type="genus" reg="Papilio">P.</tp:taxon-name-part><tp:taxon-name-part taxon-name-part-type="species" reg="solstitius">solstitius</tp:taxon-name-part></tp:taxon-name></italic> to <italic><tp:taxon-name><tp:taxon-name-part taxon-name-part-type="genus" reg="Papilio">P.</tp:taxon-name-part><tp:taxon-name-part taxon-name-part-type="species" reg="glaucus">glaucus</tp:taxon-name-part></tp:taxon-name></italic>, we have found that it is possible to confidently identify the vast majority of individuals when multiple diagnostic traits are assessed. <italic><tp:taxon-name><tp:taxon-name-part taxon-name-part-type="genus" reg="Papilio">Papilio</tp:taxon-name-part><tp:taxon-name-part taxon-name-part-type="species" reg="solstitius">solstitius</tp:taxon-name-part></tp:taxon-name></italic> is most similar to the northernmost populations of spring generation <italic><tp:taxon-name><tp:taxon-name-part taxon-name-part-type="genus" reg="Papilio">P.</tp:taxon-name-part><tp:taxon-name-part taxon-name-part-type="species" reg="glaucus">glaucus</tp:taxon-name-part></tp:taxon-name></italic>, and some specimens are not distinguishable based on wing pattern alone. <italic><tp:taxon-name><tp:taxon-name-part taxon-name-part-type="genus" reg="Papilio">Papilio</tp:taxon-name-part><tp:taxon-name-part taxon-name-part-type="species" reg="solstitius">solstitius</tp:taxon-name-part></tp:taxon-name></italic> differs from <italic><tp:taxon-name><tp:taxon-name-part taxon-name-part-type="genus" reg="Papilio">P.</tp:taxon-name-part><tp:taxon-name-part taxon-name-part-type="species" reg="glaucus">glaucus</tp:taxon-name-part></tp:taxon-name></italic> in smaller overall size, greater tendency for the ventral forewing submarginal band to be band-like (broken into rounded crescents interrupted by black veins in typical <italic><tp:taxon-name><tp:taxon-name-part taxon-name-part-type="genus" reg="Papilio">P.</tp:taxon-name-part><tp:taxon-name-part taxon-name-part-type="species" reg="glaucus">glaucus</tp:taxon-name-part></tp:taxon-name></italic>); less scalloped outer border of the ventral hindwing submarginal band, and the absence of dark phase females (present in both <italic><tp:taxon-name><tp:taxon-name-part taxon-name-part-type="genus" reg="Papilio">P.</tp:taxon-name-part><tp:taxon-name-part taxon-name-part-type="species" reg="glaucus">glaucus</tp:taxon-name-part></tp:taxon-name></italic> and <italic><tp:taxon-name><tp:taxon-name-part taxon-name-part-type="genus" reg="Papilio">P.</tp:taxon-name-part><tp:taxon-name-part taxon-name-part-type="species" reg="appalachiensis">appalachiensis</tp:taxon-name-part></tp:taxon-name></italic>). The forewing outer margin is less frequently concave than in <italic><tp:taxon-name><tp:taxon-name-part taxon-name-part-type="genus" reg="Papilio">P.</tp:taxon-name-part><tp:taxon-name-part taxon-name-part-type="species" reg="glaucus">glaucus</tp:taxon-name-part></tp:taxon-name></italic>. Variation in these wing pattern traits often overlap with those of <italic><tp:taxon-name><tp:taxon-name-part taxon-name-part-type="genus" reg="Papilio">P.</tp:taxon-name-part><tp:taxon-name-part taxon-name-part-type="species" reg="glaucus">glaucus</tp:taxon-name-part></tp:taxon-name></italic>, and specimen identification requires consideration of seasonal timing and location. In <italic><tp:taxon-name><tp:taxon-name-part taxon-name-part-type="genus" reg="Papilio">P.</tp:taxon-name-part><tp:taxon-name-part taxon-name-part-type="species" reg="solstitius">solstitius</tp:taxon-name-part></tp:taxon-name></italic>, the tuft of setae projecting from the frons is much more prominent than in summer generation <italic><tp:taxon-name><tp:taxon-name-part taxon-name-part-type="genus" reg="Papilio">P.</tp:taxon-name-part><tp:taxon-name-part taxon-name-part-type="species" reg="glaucus">glaucus</tp:taxon-name-part></tp:taxon-name></italic>, where it is greatly reduced (Fig. <xref ref-type="fig" rid="F4">4</xref>); spring generation <italic><tp:taxon-name><tp:taxon-name-part taxon-name-part-type="genus" reg="Papilio">P.</tp:taxon-name-part><tp:taxon-name-part taxon-name-part-type="species" reg="glaucus">glaucus</tp:taxon-name-part></tp:taxon-name></italic> have similar setation to that of <italic><tp:taxon-name><tp:taxon-name-part taxon-name-part-type="genus" reg="Papilio">P.</tp:taxon-name-part><tp:taxon-name-part taxon-name-part-type="species" reg="solstitius">solstitius</tp:taxon-name-part></tp:taxon-name></italic>. The spring generation of <italic><tp:taxon-name><tp:taxon-name-part taxon-name-part-type="genus" reg="Papilio">P.</tp:taxon-name-part><tp:taxon-name-part taxon-name-part-type="species" reg="glaucus">glaucus</tp:taxon-name-part></tp:taxon-name></italic> can have some <italic><tp:taxon-name><tp:taxon-name-part taxon-name-part-type="genus" reg="Papilio">P.</tp:taxon-name-part><tp:taxon-name-part taxon-name-part-type="species" reg="canadensis">canadensis</tp:taxon-name-part></tp:taxon-name></italic>-like traits (<xref ref-type="bibr" rid="B39">Scriber 1990</xref>) that make it more difficult to differentiate from <italic><tp:taxon-name><tp:taxon-name-part taxon-name-part-type="genus" reg="Papilio">P.</tp:taxon-name-part><tp:taxon-name-part taxon-name-part-type="species" reg="solstitius">solstitius</tp:taxon-name-part></tp:taxon-name></italic> based on adult morphology alone. However, throughout much of the range of <italic><tp:taxon-name><tp:taxon-name-part taxon-name-part-type="genus" reg="Papilio">P.</tp:taxon-name-part><tp:taxon-name-part taxon-name-part-type="species" reg="solstitius">solstitius</tp:taxon-name-part></tp:taxon-name></italic>, there is no overlap with the more southern <italic><tp:taxon-name><tp:taxon-name-part taxon-name-part-type="genus" reg="Papilio">P.</tp:taxon-name-part><tp:taxon-name-part taxon-name-part-type="species" reg="glaucus">glaucus</tp:taxon-name-part></tp:taxon-name></italic>. Male genitalic structure is generally regarded as being homogenous among the <italic><tp:taxon-name><tp:taxon-name-part taxon-name-part-type="genus" reg="Papilio"/><tp:taxon-name-part taxon-name-part-type="species" reg="glaucus">glaucus</tp:taxon-name-part></tp:taxon-name></italic>-complex (<xref ref-type="bibr" rid="B1">Brower 1959</xref>; <xref ref-type="bibr" rid="B9">Hagen et al. 1991</xref>), but our limited sample suggests that there may be quantitative differences in the number of dorsal tines on the clasper, with <italic><tp:taxon-name><tp:taxon-name-part taxon-name-part-type="genus" reg="Papilio">P.</tp:taxon-name-part><tp:taxon-name-part taxon-name-part-type="species" reg="canadensis">canadensis</tp:taxon-name-part></tp:taxon-name></italic> and <italic><tp:taxon-name><tp:taxon-name-part taxon-name-part-type="genus" reg="Papilio">P.</tp:taxon-name-part><tp:taxon-name-part taxon-name-part-type="species" reg="solstitius">solstitius</tp:taxon-name-part></tp:taxon-name></italic> ranging from one to two spines and <italic><tp:taxon-name><tp:taxon-name-part taxon-name-part-type="genus" reg="Papilio">P.</tp:taxon-name-part><tp:taxon-name-part taxon-name-part-type="species" reg="glaucus">glaucus</tp:taxon-name-part></tp:taxon-name></italic> from one to three (Fig. <xref ref-type="fig" rid="F9">9</xref>).</p><p>Compared to sympatric <italic><tp:taxon-name><tp:taxon-name-part taxon-name-part-type="genus" reg="Papilio">P.</tp:taxon-name-part><tp:taxon-name-part taxon-name-part-type="species" reg="canadensis">canadensis</tp:taxon-name-part></tp:taxon-name></italic> populations, <italic><tp:taxon-name><tp:taxon-name-part taxon-name-part-type="genus" reg="Papilio">P.</tp:taxon-name-part><tp:taxon-name-part taxon-name-part-type="species" reg="solstitius">solstitius</tp:taxon-name-part></tp:taxon-name></italic> can usually be separated with confidence. It is larger with less extensive black markings, most consistently so in the narrower black border of the hindwing anal margin (Fig. <xref ref-type="fig" rid="F7">7</xref>; Table <xref ref-type="table" rid="T1">1</xref>). The narrower margin also results in the large black V (formed by the medial line bridging to the distal part of the anal margin) appearing more U-shaped, versus more sharply V-shaped in <italic><tp:taxon-name><tp:taxon-name-part taxon-name-part-type="genus" reg="Papilio"/><tp:taxon-name-part taxon-name-part-type="species" reg="canadensis">canadensis</tp:taxon-name-part></tp:taxon-name></italic> (Fig. <xref ref-type="fig" rid="F7">7</xref>). The ground color is a slightly richer yellow tone. The body vestiture and color differ significantly between the two: the setation of <italic><tp:taxon-name><tp:taxon-name-part taxon-name-part-type="genus" reg="Papilio">P.</tp:taxon-name-part><tp:taxon-name-part taxon-name-part-type="species" reg="solstitius">solstitius</tp:taxon-name-part></tp:taxon-name></italic> is more sparse and shorter, particularly evident on the frons (Fig. <xref ref-type="fig" rid="F3">3</xref>), the dorsal thorax, and along vein 2A through the black anal margin band of the ventral hindwing (Fig. <xref ref-type="fig" rid="F7">7</xref>). The head and dorsal thorax are brighter yellow, as is the abdomen. The abdominal subdorsal yellow band is also wider, the male clasper is solid yellow, not interspersed with grey-black scales as in <italic><tp:taxon-name><tp:taxon-name-part taxon-name-part-type="genus" reg="Papilio">P.</tp:taxon-name-part><tp:taxon-name-part taxon-name-part-type="species" reg="canadensis">canadensis</tp:taxon-name-part></tp:taxon-name></italic> (Fig. <xref ref-type="fig" rid="F8">8</xref>).</p><p>Best observed on the underside of the hindwings, the anal margin black band relative to the width of the entire cell containing the band is approximately 10–40% wide in <italic><tp:taxon-name><tp:taxon-name-part taxon-name-part-type="genus" reg="Papilio">P.</tp:taxon-name-part><tp:taxon-name-part taxon-name-part-type="species" reg="glaucus">glaucus</tp:taxon-name-part></tp:taxon-name></italic> and 55–90% wide in <italic><tp:taxon-name><tp:taxon-name-part taxon-name-part-type="genus" reg="Papilio">P.</tp:taxon-name-part><tp:taxon-name-part taxon-name-part-type="species" reg="canadensis">canadensis</tp:taxon-name-part></tp:taxon-name></italic> (<xref ref-type="bibr" rid="B44">Scriber and Ording 2005</xref>). The band width averages greater in females than males, but the relative difference between species persists. In <italic><tp:taxon-name><tp:taxon-name-part taxon-name-part-type="genus" reg="Papilio">P.</tp:taxon-name-part><tp:taxon-name-part taxon-name-part-type="species" reg="solstitius">solstitius</tp:taxon-name-part></tp:taxon-name></italic>, this width ranges between approximately 30–55%. Also, on the underside of the hindwings, the lateral interface separating the basal yellow from the black submarginal region is typically somewhat straight in <italic><tp:taxon-name><tp:taxon-name-part taxon-name-part-type="genus" reg="Papilio">P.</tp:taxon-name-part><tp:taxon-name-part taxon-name-part-type="species" reg="canadensis">canadensis</tp:taxon-name-part></tp:taxon-name></italic> (though a common exception being in cell Rs-M<sub>1</sub> where the line can be bowed inward), noticeably scalloped in <italic><tp:taxon-name><tp:taxon-name-part taxon-name-part-type="genus" reg="Papilio">P.</tp:taxon-name-part><tp:taxon-name-part taxon-name-part-type="species" reg="glaucus">glaucus</tp:taxon-name-part></tp:taxon-name></italic>, with <italic><tp:taxon-name><tp:taxon-name-part taxon-name-part-type="genus" reg="Papilio">P.</tp:taxon-name-part><tp:taxon-name-part taxon-name-part-type="species" reg="solstitius">solstitius</tp:taxon-name-part></tp:taxon-name></italic> demonstrating intermediacy. The hindwing underside submarginal lunules tend toward those of <italic><tp:taxon-name><tp:taxon-name-part taxon-name-part-type="genus" reg="Papilio">P.</tp:taxon-name-part><tp:taxon-name-part taxon-name-part-type="species" reg="canadensis">canadensis</tp:taxon-name-part></tp:taxon-name></italic> in being more rectangular than crescentic.</p><p>Comparison of the larval morphology indicates that the color pattern of the first instar is diagnostic for <italic><tp:taxon-name><tp:taxon-name-part taxon-name-part-type="genus" reg="Papilio">P.</tp:taxon-name-part><tp:taxon-name-part taxon-name-part-type="species" reg="glaucus">glaucus</tp:taxon-name-part></tp:taxon-name></italic> and <italic><tp:taxon-name><tp:taxon-name-part taxon-name-part-type="genus" reg="Papilio">P.</tp:taxon-name-part><tp:taxon-name-part taxon-name-part-type="species" reg="canadensis">canadensis</tp:taxon-name-part></tp:taxon-name></italic> (<xref ref-type="bibr" rid="B9">Hagen et al. 1991</xref>; <xref ref-type="bibr" rid="B41">Scriber 1998</xref>). <italic><tp:taxon-name><tp:taxon-name-part taxon-name-part-type="genus" reg="Papilio">Papilio</tp:taxon-name-part><tp:taxon-name-part taxon-name-part-type="species" reg="solstitius">solstitius</tp:taxon-name-part></tp:taxon-name></italic> differs from <italic><tp:taxon-name><tp:taxon-name-part taxon-name-part-type="genus" reg="Papilio">P.</tp:taxon-name-part><tp:taxon-name-part taxon-name-part-type="species" reg="glaucus">glaucus</tp:taxon-name-part></tp:taxon-name></italic> and <italic><tp:taxon-name><tp:taxon-name-part taxon-name-part-type="genus" reg="Papilio">P.</tp:taxon-name-part><tp:taxon-name-part taxon-name-part-type="species" reg="canadensis">canadensis</tp:taxon-name-part></tp:taxon-name></italic> in the white dorsal banding pattern (Fig. <xref ref-type="fig" rid="F10">10</xref>). The prominent white medial saddle, comprised mostly of segments A3-A4, is present in all species. In <italic><tp:taxon-name><tp:taxon-name-part taxon-name-part-type="genus" reg="Papilio">P.</tp:taxon-name-part><tp:taxon-name-part taxon-name-part-type="species" reg="canadensis">canadensis</tp:taxon-name-part></tp:taxon-name></italic>, there are three additional, smaller white bands: two anterior bands formed by white pigmentation on T1 and T3, and a posterior band formed by A8. This banding pattern, with additional anterior-posterior (AP) bands, is consistent in <italic><tp:taxon-name><tp:taxon-name-part taxon-name-part-type="genus" reg="Papilio">P.</tp:taxon-name-part><tp:taxon-name-part taxon-name-part-type="species" reg="canadensis">canadensis</tp:taxon-name-part></tp:taxon-name></italic>. In <italic><tp:taxon-name><tp:taxon-name-part taxon-name-part-type="genus" reg="Papilio">P.</tp:taxon-name-part><tp:taxon-name-part taxon-name-part-type="species" reg="glaucus">glaucus</tp:taxon-name-part></tp:taxon-name></italic>, only the A3-A4 medial saddle is present, and AP bands are absent, the pigmentation on T1, T3, and A8 being dark brown. <italic><tp:taxon-name><tp:taxon-name-part taxon-name-part-type="genus" reg="Papilio">Papilio</tp:taxon-name-part><tp:taxon-name-part taxon-name-part-type="species" reg="solstitius">solstitius</tp:taxon-name-part></tp:taxon-name></italic> shows intermediacy and variability in the development of the AP bands. Typically, the AP bands are not as prominently white as in <italic><tp:taxon-name><tp:taxon-name-part taxon-name-part-type="genus" reg="Papilio">P.</tp:taxon-name-part><tp:taxon-name-part taxon-name-part-type="species" reg="canadensis">canadensis</tp:taxon-name-part></tp:taxon-name></italic>, but not completely brown as in <italic><tp:taxon-name><tp:taxon-name-part taxon-name-part-type="genus" reg="Papilio">P.</tp:taxon-name-part><tp:taxon-name-part taxon-name-part-type="species" reg="glaucus">glaucus</tp:taxon-name-part></tp:taxon-name></italic>. Development of the AP patterns varies and can be absent (<italic><tp:taxon-name><tp:taxon-name-part taxon-name-part-type="genus" reg="Papilio"/><tp:taxon-name-part taxon-name-part-type="species" reg="glaucus">glaucus</tp:taxon-name-part></tp:taxon-name></italic>-like) or highly developed (<italic><tp:taxon-name><tp:taxon-name-part taxon-name-part-type="genus" reg="Papilio"/><tp:taxon-name-part taxon-name-part-type="species" reg="canadensis">canadensis</tp:taxon-name-part></tp:taxon-name></italic>-like), although such variants are rare (&lt; 10% of individuals reared). However, <italic><tp:taxon-name><tp:taxon-name-part taxon-name-part-type="genus" reg="Papilio"/><tp:taxon-name-part taxon-name-part-type="species" reg="canadensis">canadensis</tp:taxon-name-part></tp:taxon-name></italic>-like larvae never express the same intensity of white pigmentation as that species, although dark variants are essentially undistinguishable from <italic><tp:taxon-name><tp:taxon-name-part taxon-name-part-type="genus" reg="Papilio">P.</tp:taxon-name-part><tp:taxon-name-part taxon-name-part-type="species" reg="glaucus">glaucus</tp:taxon-name-part></tp:taxon-name></italic>. Examples of <italic><tp:taxon-name><tp:taxon-name-part taxon-name-part-type="genus" reg="Papilio"/><tp:taxon-name-part taxon-name-part-type="species" reg="glaucus">glaucus</tp:taxon-name-part></tp:taxon-name></italic>-like first instars are limited to one field-collection event on a single ash sapling (Kingston, 22.Jul.2023), where five of nine larvae were <italic><tp:taxon-name><tp:taxon-name-part taxon-name-part-type="genus" reg="Papilio"/><tp:taxon-name-part taxon-name-part-type="species" reg="glaucus">glaucus</tp:taxon-name-part></tp:taxon-name></italic>-like. Clearly, further study of larval variation is needed.</p></sec><sec sec-type="﻿Larval host plants" id="SECID0EM1AI"><title>﻿Larval host plants</title><p>In the southern range parts, <italic><tp:taxon-name><tp:taxon-name-part taxon-name-part-type="genus" reg="Papilio">Papilio</tp:taxon-name-part><tp:taxon-name-part taxon-name-part-type="species" reg="solstitius">solstitius</tp:taxon-name-part></tp:taxon-name></italic> seems to prefer ovipositing on tulip tree (<italic><tp:taxon-name><tp:taxon-name-part taxon-name-part-type="genus" reg="Liriodendron">Liriodendron</tp:taxon-name-part><tp:taxon-name-part taxon-name-part-type="species" reg="tulipifera">tulipifera</tp:taxon-name-part></tp:taxon-name></italic> L.) and hoptree (<italic><tp:taxon-name><tp:taxon-name-part taxon-name-part-type="genus" reg="Ptelea">Ptelea</tp:taxon-name-part><tp:taxon-name-part taxon-name-part-type="species" reg="trifoliata">trifoliata</tp:taxon-name-part></tp:taxon-name></italic> L.), like <italic><tp:taxon-name><tp:taxon-name-part taxon-name-part-type="genus" reg="Papilio">P.</tp:taxon-name-part><tp:taxon-name-part taxon-name-part-type="species" reg="glaucus">glaucus</tp:taxon-name-part></tp:taxon-name></italic>. Larvae can occur regularly on hoptree where it is planted as an ornamental shrub outside of the natural range (Fig. <xref ref-type="fig" rid="F12">12</xref>). North of the native ranges of both of these plants (approximately north and east of the region of Toronto, Ontario), <italic><tp:taxon-name><tp:taxon-name-part taxon-name-part-type="genus" reg="Papilio">P.</tp:taxon-name-part><tp:taxon-name-part taxon-name-part-type="species" reg="solstitius">solstitius</tp:taxon-name-part></tp:taxon-name></italic> feeds on <italic><tp:taxon-name><tp:taxon-name-part taxon-name-part-type="genus" reg="Fraxinus">Fraxinus</tp:taxon-name-part><tp:taxon-name-part taxon-name-part-type="species" reg="pennsylvanica">pennsylvanica</tp:taxon-name-part></tp:taxon-name></italic> and <italic><tp:taxon-name><tp:taxon-name-part taxon-name-part-type="genus" reg="Prunus">Prunus</tp:taxon-name-part><tp:taxon-name-part taxon-name-part-type="species" reg="serotina">serotina</tp:taxon-name-part></tp:taxon-name></italic>, based on wild-collected ova and larvae and observation of oviposition (Fig. <xref ref-type="fig" rid="F4">4b</xref>). Larvae demonstrate high survival rates on tulip tree, unlike <italic><tp:taxon-name><tp:taxon-name-part taxon-name-part-type="genus" reg="Papilio">P.</tp:taxon-name-part><tp:taxon-name-part taxon-name-part-type="species" reg="canadensis">canadensis</tp:taxon-name-part></tp:taxon-name></italic>, and also demonstrate survival on quaking aspen (<italic><tp:taxon-name><tp:taxon-name-part taxon-name-part-type="genus" reg="Populus">Populus</tp:taxon-name-part><tp:taxon-name-part taxon-name-part-type="species" reg="tremuloides">tremuloides</tp:taxon-name-part></tp:taxon-name></italic> Michaux), unlike <italic><tp:taxon-name><tp:taxon-name-part taxon-name-part-type="genus" reg="Papilio">P.</tp:taxon-name-part><tp:taxon-name-part taxon-name-part-type="species" reg="glaucus">glaucus</tp:taxon-name-part></tp:taxon-name></italic>, but at a rate lower than that of <italic><tp:taxon-name><tp:taxon-name-part taxon-name-part-type="genus" reg="Papilio">P.</tp:taxon-name-part><tp:taxon-name-part taxon-name-part-type="species" reg="canadensis">canadensis</tp:taxon-name-part></tp:taxon-name></italic> (<xref ref-type="bibr" rid="B21">Mercader et al. 2009</xref>).</p><fig id="F12" position="float" orientation="portrait"><object-id xmlns:xlink="http://www.w3.org/1999/xlink" content-type="doi" xlink:type="simple">10.3897/zookeys.1228.142202.figure12</object-id><object-id xmlns:xlink="http://www.w3.org/1999/xlink" content-type="arpha" xlink:type="simple">9F0806B5-29AB-5A75-B291-35A2C9E0137D</object-id><label>Figure 12.</label><caption><p>Distribution of examined specimens of <italic><tp:taxon-name><tp:taxon-name-part taxon-name-part-type="genus" reg="Papilio">P.</tp:taxon-name-part><tp:taxon-name-part taxon-name-part-type="species" reg="solstitius">solstitius</tp:taxon-name-part></tp:taxon-name></italic> (voucher data in Suppl. material <xref ref-type="supplementary-material" rid="S1">1</xref>).</p></caption><graphic xmlns:xlink="http://www.w3.org/1999/xlink" xlink:href="zookeys-1228-069_article-142202__-g012.jpg" position="float" orientation="portrait" xlink:type="simple" id="oo_1251227.jpg"><uri content-type="original_file" xlink:type="simple">https://binary.pensoft.net/fig/1251227</uri></graphic></fig></sec><sec sec-type="﻿Diapause and phenology" id="SECID0ET6AI"><title>﻿Diapause and phenology</title><p><italic><tp:taxon-name><tp:taxon-name-part taxon-name-part-type="genus" reg="Papilio">Papilio</tp:taxon-name-part><tp:taxon-name-part taxon-name-part-type="species" reg="solstitius">solstitius</tp:taxon-name-part></tp:taxon-name></italic> exhibits delayed post-diapause pupal development, producing a single summer flight. In Ontario, the flight period commences in late June to early July, peaking in the first half of July (Fig. <xref ref-type="fig" rid="F2">2a</xref>). Studies on the effect of temperature on pupal development show a similar phenology in New York (<xref ref-type="bibr" rid="B24">Ording et al. 2010</xref>). Rearing field-collected ova and larvae from the Kingston region of Ontario further confirm that <italic><tp:taxon-name><tp:taxon-name-part taxon-name-part-type="genus" reg="Papilio">P.</tp:taxon-name-part><tp:taxon-name-part taxon-name-part-type="species" reg="solstitius">solstitius</tp:taxon-name-part></tp:taxon-name></italic> is univoltine with obligate diapause like <italic><tp:taxon-name><tp:taxon-name-part taxon-name-part-type="genus" reg="Papilio">P.</tp:taxon-name-part><tp:taxon-name-part taxon-name-part-type="species" reg="canadensis">canadensis</tp:taxon-name-part></tp:taxon-name></italic>, differing from <italic><tp:taxon-name><tp:taxon-name-part taxon-name-part-type="genus" reg="Papilio">P.</tp:taxon-name-part><tp:taxon-name-part taxon-name-part-type="species" reg="glaucus">glaucus</tp:taxon-name-part></tp:taxon-name></italic> which is facultatively multivoltine (<xref ref-type="bibr" rid="B43">Scriber 2013</xref>). Notably, some lab reared pupae overwintered twice, not eclosing until the second year.</p><p>Pupae removed from cold storage to a constant temperature of ~23 °C eclosed after 30.4 +/- 5.5 days (male and female combined), or an average of 699 degree-days (<abbrev xmlns:xlink="http://www.w3.org/1999/xlink" xlink:title="degree-days" id="ABBRID0ETBBI" xlink:type="simple">DD</abbrev>). <italic><tp:taxon-name><tp:taxon-name-part taxon-name-part-type="genus" reg="Papilio">Papilio</tp:taxon-name-part><tp:taxon-name-part taxon-name-part-type="species" reg="canadensis">canadensis</tp:taxon-name-part></tp:taxon-name></italic> pupae emerged 19.4 +/- 4.2 days (p &lt; 0.0001), or 446 <abbrev xmlns:xlink="http://www.w3.org/1999/xlink" xlink:title="degree-days" id="ABBRID0ECCBI" xlink:type="simple">DD</abbrev>, under the same conditions. In eastern Ontario, accumulated degree-days (above a minimum threshold of 6 °C) for these values correspond to the second week of June (446 <abbrev xmlns:xlink="http://www.w3.org/1999/xlink" xlink:title="degree-days" id="ABBRID0EGCBI" xlink:type="simple">DD</abbrev>) and the first week of July (699 <abbrev xmlns:xlink="http://www.w3.org/1999/xlink" xlink:title="degree-days" id="ABBRID0EKCBI" xlink:type="simple">DD</abbrev>) (<xref ref-type="bibr" rid="B38">Schmidt and Layberry 2016</xref>), precisely when peak emergences of <italic><tp:taxon-name><tp:taxon-name-part taxon-name-part-type="genus" reg="Papilio">P.</tp:taxon-name-part><tp:taxon-name-part taxon-name-part-type="species" reg="canadensis">canadensis</tp:taxon-name-part></tp:taxon-name></italic> and <italic><tp:taxon-name><tp:taxon-name-part taxon-name-part-type="genus" reg="Papilio">P.</tp:taxon-name-part><tp:taxon-name-part taxon-name-part-type="species" reg="solstitius">solstitius</tp:taxon-name-part></tp:taxon-name></italic> are occurring (Fig. <xref ref-type="fig" rid="F2">2a</xref>). Difference in post-diapause pupal emergence therefore perfectly accounts for the staggered emergence peaks between <italic><tp:taxon-name><tp:taxon-name-part taxon-name-part-type="genus" reg="Papilio">P.</tp:taxon-name-part><tp:taxon-name-part taxon-name-part-type="species" reg="canadensis">canadensis</tp:taxon-name-part></tp:taxon-name></italic> and <italic><tp:taxon-name><tp:taxon-name-part taxon-name-part-type="genus" reg="Papilio">P.</tp:taxon-name-part><tp:taxon-name-part taxon-name-part-type="species" reg="solstitius">solstitius</tp:taxon-name-part></tp:taxon-name></italic> in eastern Ontario. Male and female <italic><tp:taxon-name><tp:taxon-name-part taxon-name-part-type="genus" reg="Papilio">P.</tp:taxon-name-part><tp:taxon-name-part taxon-name-part-type="species" reg="solstitius">solstitius</tp:taxon-name-part></tp:taxon-name></italic> differ in the length of post-diapause development delay. On average, males required approximately 26.6 +/- 3.2 days to eclose compared with 34.2 +/- 4.2 days for females (p = 0.02; <italic>n</italic> = 10; two-tailed T-test). In the wild, this would be expected to translate to a difference in peak flight times between the sexes of approximately 15 days, which matches well with field observations (Fig. <xref ref-type="fig" rid="F2">2</xref>).</p><p>Bivoltine <italic><tp:taxon-name><tp:taxon-name-part taxon-name-part-type="genus" reg="Papilio">P.</tp:taxon-name-part><tp:taxon-name-part taxon-name-part-type="species" reg="glaucus">glaucus</tp:taxon-name-part></tp:taxon-name></italic> populations occur primarily to the south of the range of <italic><tp:taxon-name><tp:taxon-name-part taxon-name-part-type="genus" reg="Papilio">P.</tp:taxon-name-part><tp:taxon-name-part taxon-name-part-type="species" reg="solstitius">solstitius</tp:taxon-name-part></tp:taxon-name></italic>. However, <italic><tp:taxon-name><tp:taxon-name-part taxon-name-part-type="genus" reg="Papilio">P.</tp:taxon-name-part><tp:taxon-name-part taxon-name-part-type="species" reg="glaucus">glaucus</tp:taxon-name-part></tp:taxon-name></italic> is facultatively univoltine or bivoltine at the northern range periphery, contrary to the initial hypothesis that it is unable to switch to univoltinism and limited to regions where it can undergo two annual generations (<xref ref-type="bibr" rid="B9">Hagen et al. 1991</xref>). In Ohio and Michigan populations, pupae are induced to enter winter diapause when 4<sup>th</sup>-5<sup>th</sup> instars experience photoperiods of less than 14 hours (<xref ref-type="bibr" rid="B33">Ryan et al. 2017</xref>). Facultative uni- vs. bivoltinism is also demonstrated by our rearing results from the Hamilton, Ontario region, which is north of the bivoltine thermal threshold (<xref ref-type="bibr" rid="B43">Scriber 2013</xref>). Lab-reared larvae of spring <italic><tp:taxon-name><tp:taxon-name-part taxon-name-part-type="genus" reg="Papilio">P.</tp:taxon-name-part><tp:taxon-name-part taxon-name-part-type="species" reg="glaucus">glaucus</tp:taxon-name-part></tp:taxon-name></italic> on <italic><tp:taxon-name><tp:taxon-name-part taxon-name-part-type="genus" reg="Liriodendron">L.</tp:taxon-name-part><tp:taxon-name-part taxon-name-part-type="species" reg="tulipifera">tulipifera</tp:taxon-name-part></tp:taxon-name></italic> developed directly into a second generation of adults, despite the rarity of naturally occurring second-flight <italic><tp:taxon-name><tp:taxon-name-part taxon-name-part-type="genus" reg="Papilio">P.</tp:taxon-name-part><tp:taxon-name-part taxon-name-part-type="species" reg="glaucus">glaucus</tp:taxon-name-part></tp:taxon-name></italic> here. Univoltine <italic><tp:taxon-name><tp:taxon-name-part taxon-name-part-type="genus" reg="Papilio">P.</tp:taxon-name-part><tp:taxon-name-part taxon-name-part-type="species" reg="glaucus">glaucus</tp:taxon-name-part></tp:taxon-name></italic> populations probably occur more widely than previously recognized and have added to the complexity of defining the taxa involved in the <italic><tp:taxon-name><tp:taxon-name-part taxon-name-part-type="genus" reg="Papilio"/><tp:taxon-name-part taxon-name-part-type="species" reg="glaucus">glaucus</tp:taxon-name-part></tp:taxon-name></italic>-complex. Indeed, this could explain the perception of two spring-flying phenotypes (<xref ref-type="bibr" rid="B25">Pavulaan 2024</xref>) in regions where both uni- and bivoltine <italic><tp:taxon-name><tp:taxon-name-part taxon-name-part-type="genus" reg="Papilio">P.</tp:taxon-name-part><tp:taxon-name-part taxon-name-part-type="species" reg="glaucus">glaucus</tp:taxon-name-part></tp:taxon-name></italic> occur: offspring developing from either spring-flight (univoltine) or summer-flight (bivoltine) parents experience differing temperature-photoperiod profiles as larvae (known to influence adult phenotype), but both cohorts emerge the following spring. In southern Ontario and the Finger Lakes region of New York, the presence of both spring and summer <italic><tp:taxon-name><tp:taxon-name-part taxon-name-part-type="genus" reg="Papilio">P.</tp:taxon-name-part><tp:taxon-name-part taxon-name-part-type="species" reg="glaucus">glaucus</tp:taxon-name-part></tp:taxon-name></italic> likely accounts for a longer spring abundance peak and a more protracted late summer abundance peak (Fig. <xref ref-type="fig" rid="F2">2a, c</xref>; see also <xref ref-type="bibr" rid="B37">Schmidt 2020</xref>: fig. 7).</p></sec><sec sec-type="﻿Habitat and distribution" id="SECID0E5IBI"><title>﻿Habitat and distribution</title><p>Since <italic><tp:taxon-name><tp:taxon-name-part taxon-name-part-type="genus" reg="Papilio">Papilio</tp:taxon-name-part><tp:taxon-name-part taxon-name-part-type="species" reg="solstitius">solstitius</tp:taxon-name-part></tp:taxon-name></italic>, like its congeners, uses a range of unrelated host plants, it has a similarly broad habitat tolerance for a range of forest, forest edge and woodland habitats. Although habitats of <italic><tp:taxon-name><tp:taxon-name-part taxon-name-part-type="genus" reg="Papilio">P.</tp:taxon-name-part><tp:taxon-name-part taxon-name-part-type="species" reg="solstitius">solstitius</tp:taxon-name-part></tp:taxon-name></italic> and <italic><tp:taxon-name><tp:taxon-name-part taxon-name-part-type="genus" reg="Papilio">P.</tp:taxon-name-part><tp:taxon-name-part taxon-name-part-type="species" reg="canadensis">canadensis</tp:taxon-name-part></tp:taxon-name></italic> overlap widely, the former reaches its highest abundance in or near mesic or moist woodlands, particularly ash-dominated swamps, where ash is common. Conversely, <italic><tp:taxon-name><tp:taxon-name-part taxon-name-part-type="genus" reg="Papilio">P.</tp:taxon-name-part><tp:taxon-name-part taxon-name-part-type="species" reg="canadensis">canadensis</tp:taxon-name-part></tp:taxon-name></italic> is most common in drier upland habitats where trembling aspen is common.</p><p>The core range of <italic><tp:taxon-name><tp:taxon-name-part taxon-name-part-type="genus" reg="Papilio">Papilio</tp:taxon-name-part><tp:taxon-name-part taxon-name-part-type="species" reg="solstitius">solstitius</tp:taxon-name-part></tp:taxon-name></italic> includes eastern and southcentral Ontario, northern and central New York and adjacent Vermont, New Hampshire, and Pennsylvania (Fig. <xref ref-type="fig" rid="F12">12</xref>), encompassing a minimum land area of approximately 174 000 km<sup>2</sup> (by comparison, the range extent of <italic><tp:taxon-name><tp:taxon-name-part taxon-name-part-type="genus" reg="Papilio">P.</tp:taxon-name-part><tp:taxon-name-part taxon-name-part-type="species" reg="appalachiensis">appalachiensis</tp:taxon-name-part></tp:taxon-name></italic> is ~ 140,000 km<sup>2</sup>). In New York, <italic><tp:taxon-name><tp:taxon-name-part taxon-name-part-type="genus" reg="Papilio">P.</tp:taxon-name-part><tp:taxon-name-part taxon-name-part-type="species" reg="solstitius">solstitius</tp:taxon-name-part></tp:taxon-name></italic> inhabits most of the state except the southeast and greater New York City area. In Canada, <italic><tp:taxon-name><tp:taxon-name-part taxon-name-part-type="genus" reg="Papilio">P.</tp:taxon-name-part><tp:taxon-name-part taxon-name-part-type="species" reg="solstitius">solstitius</tp:taxon-name-part></tp:taxon-name></italic> extends from the Montréal, Québec region west to the Bruce Peninsula of Ontario, south to the Niagara region (Fig. <xref ref-type="fig" rid="F12">12</xref>; <xref ref-type="bibr" rid="B50">Wang 2018</xref>; <xref ref-type="bibr" rid="B37">Schmidt 2020</xref>; <xref ref-type="bibr" rid="B20">Macnaughton et al. 2020</xref>). The western limit appears to be the eastern shores of Lake Huron; we have not seen any verifiable specimens west of there. The <italic><tp:taxon-name><tp:taxon-name-part taxon-name-part-type="genus" reg="Papilio"/><tp:taxon-name-part taxon-name-part-type="species" reg="glaucus">glaucus</tp:taxon-name-part></tp:taxon-name></italic>-complex has received considerable study in the lower peninsula of Michigan and in Wisconsin, and there is no evidence of delayed flight (July) swallowtails there (<xref ref-type="bibr" rid="B19">Luebke et al. 1988</xref>; <xref ref-type="bibr" rid="B48">Stump et al. 2003</xref>).</p><p>The northern range limit of <italic><tp:taxon-name><tp:taxon-name-part taxon-name-part-type="genus" reg="Papilio">P.</tp:taxon-name-part><tp:taxon-name-part taxon-name-part-type="species" reg="solstitius">solstitius</tp:taxon-name-part></tp:taxon-name></italic> is easily defined since adult morphology and phenology differ considerably from <italic><tp:taxon-name><tp:taxon-name-part taxon-name-part-type="genus" reg="Papilio">P.</tp:taxon-name-part><tp:taxon-name-part taxon-name-part-type="species" reg="canadensis">canadensis</tp:taxon-name-part></tp:taxon-name></italic>. Furthermore, the range limit is climatically constrained since <italic><tp:taxon-name><tp:taxon-name-part taxon-name-part-type="genus" reg="Papilio">P.</tp:taxon-name-part><tp:taxon-name-part taxon-name-part-type="species" reg="solstitius">solstitius</tp:taxon-name-part></tp:taxon-name></italic> larval development is shifted about a month later than <italic><tp:taxon-name><tp:taxon-name-part taxon-name-part-type="genus" reg="Papilio">P.</tp:taxon-name-part><tp:taxon-name-part taxon-name-part-type="species" reg="canadensis">canadensis</tp:taxon-name-part></tp:taxon-name></italic>, and development must be completed before autumnal leaf abscission and frost. The current northern limit is the southern edge of the Algonquin Dome, the lower Ottawa River valley, and the southern edge of the Gatineau/Laurentide escarpment as far east as the Montréal region.</p><p><italic><tp:taxon-name><tp:taxon-name-part taxon-name-part-type="genus" reg="Papilio">Papilio</tp:taxon-name-part><tp:taxon-name-part taxon-name-part-type="species" reg="solstitius">solstitius</tp:taxon-name-part></tp:taxon-name></italic> has undergone a northward range expansion of several hundred kilometers since the 1970s (<xref ref-type="bibr" rid="B37">Schmidt 2020</xref>), as has <italic><tp:taxon-name><tp:taxon-name-part taxon-name-part-type="genus" reg="Papilio">P.</tp:taxon-name-part><tp:taxon-name-part taxon-name-part-type="species" reg="glaucus">glaucus</tp:taxon-name-part></tp:taxon-name></italic> elsewhere (<xref ref-type="bibr" rid="B45">Scriber et al. 2014</xref>). In 2022, <italic><tp:taxon-name><tp:taxon-name-part taxon-name-part-type="genus" reg="Papilio">P.</tp:taxon-name-part><tp:taxon-name-part taxon-name-part-type="species" reg="solstitius">solstitius</tp:taxon-name-part></tp:taxon-name></italic> was recorded for the first time near Montebello, Québec. Continuous monitoring at this location since 1994 indicates that <italic><tp:taxon-name><tp:taxon-name-part taxon-name-part-type="genus" reg="Papilio">P.</tp:taxon-name-part><tp:taxon-name-part taxon-name-part-type="species" reg="solstitius">solstitius</tp:taxon-name-part></tp:taxon-name></italic> was not present prior to 2022 (P. Legault, pers. comm). Based on the climatic zones given in <xref ref-type="bibr" rid="B45">Scriber et al. (2014)</xref>, the distribution of <italic><tp:taxon-name><tp:taxon-name-part taxon-name-part-type="genus" reg="Papilio">P.</tp:taxon-name-part><tp:taxon-name-part taxon-name-part-type="species" reg="solstitius">solstitius</tp:taxon-name-part></tp:taxon-name></italic> approximates the 1300–1400 degree-day (°C) climatic envelope. For context, the northern limit of bivoltine <italic><tp:taxon-name><tp:taxon-name-part taxon-name-part-type="genus" reg="Papilio">P.</tp:taxon-name-part><tp:taxon-name-part taxon-name-part-type="species" reg="glaucus">glaucus</tp:taxon-name-part></tp:taxon-name></italic> is ~1444 <abbrev xmlns:xlink="http://www.w3.org/1999/xlink" xlink:title="degree-days" id="ABBRID0EGRBI" xlink:type="simple">DD</abbrev>. The southern (warm) limit of <italic><tp:taxon-name><tp:taxon-name-part taxon-name-part-type="genus" reg="Papilio">P.</tp:taxon-name-part><tp:taxon-name-part taxon-name-part-type="species" reg="canadensis">canadensis</tp:taxon-name-part></tp:taxon-name></italic> appears to be slightly north of this, and is possibly limited by pupal mortality due to prolonged high summer temperatures (<xref ref-type="bibr" rid="B14">Kukal et al. 1991</xref>). The northern range limit of <italic><tp:taxon-name><tp:taxon-name-part taxon-name-part-type="genus" reg="Papilio">Papilio</tp:taxon-name-part><tp:taxon-name-part taxon-name-part-type="species" reg="solstitius">solstitius</tp:taxon-name-part></tp:taxon-name></italic> is likely determined by minimum thermal requirements, given the late seasonal phenology of a July flight period that dictates a shorter window for larval development before autumnal host plant senescence.</p><p>The southern range limits of <italic><tp:taxon-name><tp:taxon-name-part taxon-name-part-type="genus" reg="Papilio">P.</tp:taxon-name-part><tp:taxon-name-part taxon-name-part-type="species" reg="solstitius">solstitius</tp:taxon-name-part></tp:taxon-name></italic> are currently difficult to define owing to overlap and confusion with single- and double-brooded <italic><tp:taxon-name><tp:taxon-name-part taxon-name-part-type="genus" reg="Papilio">P.</tp:taxon-name-part><tp:taxon-name-part taxon-name-part-type="species" reg="glaucus">glaucus</tp:taxon-name-part></tp:taxon-name></italic>, and the uncertainty in the northern range limit of <italic><tp:taxon-name><tp:taxon-name-part taxon-name-part-type="genus" reg="Papilio">P.</tp:taxon-name-part><tp:taxon-name-part taxon-name-part-type="species" reg="glaucus">glaucus</tp:taxon-name-part></tp:taxon-name></italic>. Swallowtails that are morphologically consistent with <italic><tp:taxon-name><tp:taxon-name-part taxon-name-part-type="genus" reg="Papilio">P.</tp:taxon-name-part><tp:taxon-name-part taxon-name-part-type="species" reg="solstitius">solstitius</tp:taxon-name-part></tp:taxon-name></italic> and eclosing in the first half of July, when <italic><tp:taxon-name><tp:taxon-name-part taxon-name-part-type="genus" reg="Papilio">P.</tp:taxon-name-part><tp:taxon-name-part taxon-name-part-type="species" reg="glaucus">glaucus</tp:taxon-name-part></tp:taxon-name></italic> is between flights, extend south to approximately 41, 42°N to the eastern seaboard (Fig. <xref ref-type="fig" rid="F12">12</xref>). In Pennsylvania, the southern extent of <italic><tp:taxon-name><tp:taxon-name-part taxon-name-part-type="genus" reg="Papilio">P.</tp:taxon-name-part><tp:taxon-name-part taxon-name-part-type="species" reg="solstitius">solstitius</tp:taxon-name-part></tp:taxon-name></italic> coincides approximately with the northern limit of <italic><tp:taxon-name><tp:taxon-name-part taxon-name-part-type="genus" reg="Papilio">P.</tp:taxon-name-part><tp:taxon-name-part taxon-name-part-type="species" reg="glaucus">glaucus</tp:taxon-name-part></tp:taxon-name></italic> containing dark morph females (<xref ref-type="bibr" rid="B40">Scriber 1996</xref>), extending from Erie to just north of Pittsburgh and east to New York City. It may also extend to the Atlantic coast through Connecticut and Rhode Island based on the phenology information in <xref ref-type="bibr" rid="B25">Pavulaan (2024)</xref>, but this warrants further study.</p><p>The occurrence of <italic><tp:taxon-name><tp:taxon-name-part taxon-name-part-type="genus" reg="Papilio">P.</tp:taxon-name-part><tp:taxon-name-part taxon-name-part-type="species" reg="canadensis">canadensis</tp:taxon-name-part></tp:taxon-name></italic> at the southern range edge, near that of <italic><tp:taxon-name><tp:taxon-name-part taxon-name-part-type="genus" reg="Papilio">P.</tp:taxon-name-part><tp:taxon-name-part taxon-name-part-type="species" reg="solstitius">solstitius</tp:taxon-name-part></tp:taxon-name></italic>, may be more limited than depicted in some range maps (e.g., <xref ref-type="bibr" rid="B26">Pavulaan and Wright 2002</xref>; <xref ref-type="bibr" rid="B2">Cech and Tudor 2005</xref>; <xref ref-type="bibr" rid="B22">Monroe and Wright 2017</xref>). Our examination of putative <italic><tp:taxon-name><tp:taxon-name-part taxon-name-part-type="genus" reg="Papilio">P.</tp:taxon-name-part><tp:taxon-name-part taxon-name-part-type="species" reg="canadensis">canadensis</tp:taxon-name-part></tp:taxon-name></italic> photos from New York and Pennsylvania indicate that most are spring flight <italic><tp:taxon-name><tp:taxon-name-part taxon-name-part-type="genus" reg="Papilio">P.</tp:taxon-name-part><tp:taxon-name-part taxon-name-part-type="species" reg="glaucus">glaucus</tp:taxon-name-part></tp:taxon-name></italic>; CJD has been unable to verify the presence of typical <italic><tp:taxon-name><tp:taxon-name-part taxon-name-part-type="genus" reg="Papilio">P.</tp:taxon-name-part><tp:taxon-name-part taxon-name-part-type="species" reg="canadensis">canadensis</tp:taxon-name-part></tp:taxon-name></italic> in New York state south of the Adirondacks. It is possible and indeed expected that <italic><tp:taxon-name><tp:taxon-name-part taxon-name-part-type="genus" reg="Papilio">P.</tp:taxon-name-part><tp:taxon-name-part taxon-name-part-type="species" reg="canadensis">canadensis</tp:taxon-name-part></tp:taxon-name></italic> is undergoing a northward range contraction with warming climates (<xref ref-type="bibr" rid="B43">Scriber 2013</xref>), but this remains unexamined. In the Finger Lakes region of New York, members of the <italic><tp:taxon-name><tp:taxon-name-part taxon-name-part-type="genus" reg="Papilio"/><tp:taxon-name-part taxon-name-part-type="species" reg="glaucus">glaucus</tp:taxon-name-part></tp:taxon-name></italic>-complex can be observed continuously from mid-May to early September (Fig. <xref ref-type="fig" rid="F2">2b</xref>). In this region, a pale <italic><tp:taxon-name><tp:taxon-name-part taxon-name-part-type="genus" reg="Papilio"/><tp:taxon-name-part taxon-name-part-type="species" reg="canadensis">canadensis</tp:taxon-name-part></tp:taxon-name></italic>-like phenotype emerges first, followed by a tiger swallowtail in late May which has historically been referred to as “spring form” <italic><tp:taxon-name><tp:taxon-name-part taxon-name-part-type="genus" reg="Papilio">P.</tp:taxon-name-part><tp:taxon-name-part taxon-name-part-type="species" reg="glaucus">glaucus</tp:taxon-name-part></tp:taxon-name></italic>, and then finally <italic><tp:taxon-name><tp:taxon-name-part taxon-name-part-type="genus" reg="Papilio">P.</tp:taxon-name-part><tp:taxon-name-part taxon-name-part-type="species" reg="solstitius">solstitius</tp:taxon-name-part></tp:taxon-name></italic> in late June to July, and possibly a partial second flight of <italic><tp:taxon-name><tp:taxon-name-part taxon-name-part-type="genus" reg="Papilio">P.</tp:taxon-name-part><tp:taxon-name-part taxon-name-part-type="species" reg="glaucus">glaucus</tp:taxon-name-part></tp:taxon-name></italic> in August (although not all taxa are sympatric everywhere).</p></sec><sec sec-type="﻿Phylogenetic analyses" id="SECID0EMZBI"><title>﻿Phylogenetic analyses</title><p>Both regions of <abbrev xmlns:xlink="http://www.w3.org/1999/xlink" xlink:title="mitochondrial cytochrome oxidase subunit I" id="ABBRID0ESZBI" xlink:type="simple">COI</abbrev> recover the same general relationships between members of the <italic><tp:taxon-name><tp:taxon-name-part taxon-name-part-type="genus" reg="Papilio">P.</tp:taxon-name-part><tp:taxon-name-part taxon-name-part-type="species" reg="glaucus">glaucus</tp:taxon-name-part></tp:taxon-name></italic> group, including <italic><tp:taxon-name><tp:taxon-name-part taxon-name-part-type="genus" reg="Papilio">P.</tp:taxon-name-part><tp:taxon-name-part taxon-name-part-type="species" reg="multicaudata">multicaudata</tp:taxon-name-part></tp:taxon-name></italic> Kirby, 1884, <italic><tp:taxon-name><tp:taxon-name-part taxon-name-part-type="genus" reg="Papilio">P.</tp:taxon-name-part><tp:taxon-name-part taxon-name-part-type="species" reg="eurymedon">eurymedon</tp:taxon-name-part></tp:taxon-name></italic> Lucas, 1852, <italic><tp:taxon-name><tp:taxon-name-part taxon-name-part-type="genus" reg="Papilio">P.</tp:taxon-name-part><tp:taxon-name-part taxon-name-part-type="species" reg="rutulus">rutulus</tp:taxon-name-part></tp:taxon-name></italic> Lucas, 1852, and the <italic><tp:taxon-name><tp:taxon-name-part taxon-name-part-type="genus" reg="Papilio"/><tp:taxon-name-part taxon-name-part-type="species" reg="glaucus">glaucus</tp:taxon-name-part></tp:taxon-name></italic>-complex clade of <italic><tp:taxon-name><tp:taxon-name-part taxon-name-part-type="genus" reg="Papilio">P.</tp:taxon-name-part><tp:taxon-name-part taxon-name-part-type="species" reg="glaucus">glaucus</tp:taxon-name-part></tp:taxon-name></italic>, <italic><tp:taxon-name><tp:taxon-name-part taxon-name-part-type="genus" reg="Papilio">P.</tp:taxon-name-part><tp:taxon-name-part taxon-name-part-type="species" reg="canadensis">canadensis</tp:taxon-name-part></tp:taxon-name></italic>, and hybrid taxa (<italic><tp:taxon-name><tp:taxon-name-part taxon-name-part-type="genus" reg="Papilio">P.</tp:taxon-name-part><tp:taxon-name-part taxon-name-part-type="species" reg="appalachiensis">appalachiensis</tp:taxon-name-part></tp:taxon-name></italic>, <italic><tp:taxon-name><tp:taxon-name-part taxon-name-part-type="genus" reg="Papilio">P.</tp:taxon-name-part><tp:taxon-name-part taxon-name-part-type="species" reg="solstitius">solstitius</tp:taxon-name-part></tp:taxon-name></italic>, etc.) (Figs <xref ref-type="fig" rid="F13">13</xref>, <xref ref-type="fig" rid="F14">14</xref>). Within the latter, <italic><tp:taxon-name><tp:taxon-name-part taxon-name-part-type="genus" reg="Papilio">P.</tp:taxon-name-part><tp:taxon-name-part taxon-name-part-type="species" reg="glaucus">glaucus</tp:taxon-name-part></tp:taxon-name></italic> and <italic><tp:taxon-name><tp:taxon-name-part taxon-name-part-type="genus" reg="Papilio">P.</tp:taxon-name-part><tp:taxon-name-part taxon-name-part-type="species" reg="canadensis">canadensis</tp:taxon-name-part></tp:taxon-name></italic> almost form reciprocally monophyletic clades in both COI5 and COI3, but in each gene, a handful of specimens fall in the opposing clade (marked with asterisks in Figs <xref ref-type="fig" rid="F13">13</xref>, <xref ref-type="fig" rid="F14">14</xref>), and <italic><tp:taxon-name><tp:taxon-name-part taxon-name-part-type="genus" reg="Papilio">P.</tp:taxon-name-part><tp:taxon-name-part taxon-name-part-type="species" reg="appalachiensis">appalachiensis</tp:taxon-name-part></tp:taxon-name></italic> falls throughout the <italic><tp:taxon-name><tp:taxon-name-part taxon-name-part-type="genus" reg="Papilio">P.</tp:taxon-name-part><tp:taxon-name-part taxon-name-part-type="species" reg="glaucus">glaucus</tp:taxon-name-part></tp:taxon-name></italic> clades in both genes. <italic><tp:taxon-name><tp:taxon-name-part taxon-name-part-type="genus" reg="Papilio">Papilio</tp:taxon-name-part><tp:taxon-name-part taxon-name-part-type="species" reg="solstitius">solstitius</tp:taxon-name-part></tp:taxon-name></italic> clusters within the <italic><tp:taxon-name><tp:taxon-name-part taxon-name-part-type="genus" reg="Papilio">P.</tp:taxon-name-part><tp:taxon-name-part taxon-name-part-type="species" reg="canadensis">canadensis</tp:taxon-name-part></tp:taxon-name></italic> clade, as does a handful of <italic><tp:taxon-name><tp:taxon-name-part taxon-name-part-type="genus" reg="Papilio">P.</tp:taxon-name-part><tp:taxon-name-part taxon-name-part-type="species" reg="glaucus">glaucus</tp:taxon-name-part></tp:taxon-name></italic>. Notably, there are few nodes with strong branch support within this clade of <italic><tp:taxon-name><tp:taxon-name-part taxon-name-part-type="genus" reg="Papilio">P.</tp:taxon-name-part><tp:taxon-name-part taxon-name-part-type="species" reg="glaucus">glaucus</tp:taxon-name-part></tp:taxon-name></italic>/<italic><tp:taxon-name><tp:taxon-name-part taxon-name-part-type="genus" reg="Papilio">P.</tp:taxon-name-part><tp:taxon-name-part taxon-name-part-type="species" reg="canadensis">canadensis</tp:taxon-name-part></tp:taxon-name></italic>/<italic><tp:taxon-name><tp:taxon-name-part taxon-name-part-type="genus" reg="Papilio">P.</tp:taxon-name-part><tp:taxon-name-part taxon-name-part-type="species" reg="appalachiensis">appalachiensis</tp:taxon-name-part></tp:taxon-name></italic>/<italic><tp:taxon-name><tp:taxon-name-part taxon-name-part-type="genus" reg="Papilio">P.</tp:taxon-name-part><tp:taxon-name-part taxon-name-part-type="species" reg="solstitius">solstitius</tp:taxon-name-part></tp:taxon-name></italic>, indicating close genetic similarity between all of these entities in their mitochondrial genomes. Excluding specimens with missing data in the 5’ or 3’ ends of their sequences, pairwise sequence identity for haplotypes in this <italic><tp:taxon-name><tp:taxon-name-part taxon-name-part-type="genus" reg="Papilio">P.</tp:taxon-name-part><tp:taxon-name-part taxon-name-part-type="species" reg="glaucus">glaucus</tp:taxon-name-part></tp:taxon-name></italic>/<italic><tp:taxon-name><tp:taxon-name-part taxon-name-part-type="genus" reg="Papilio">P.</tp:taxon-name-part><tp:taxon-name-part taxon-name-part-type="species" reg="canadensis">canadensis</tp:taxon-name-part></tp:taxon-name></italic> clade were &gt; 98% for COI3 and &gt; 97.5% for COI5.</p><fig id="F13" position="float" orientation="portrait"><object-id xmlns:xlink="http://www.w3.org/1999/xlink" content-type="doi" xlink:type="simple">10.3897/zookeys.1228.142202.figure13</object-id><object-id xmlns:xlink="http://www.w3.org/1999/xlink" content-type="arpha" xlink:type="simple">204462CE-3D97-5E30-9F31-9DD829326CB9</object-id><label>Figure 13.</label><caption><p>Maximum likelihood tree for COI5. Specimens are labeled with a species epithet determination and NCBI or BOLD accession numbers. <italic><tp:taxon-name><tp:taxon-name-part taxon-name-part-type="genus" reg="Papilio">Papilio</tp:taxon-name-part><tp:taxon-name-part taxon-name-part-type="species" reg="solstitius">solstitius</tp:taxon-name-part></tp:taxon-name></italic> samples indicated in blue as “<abbrev xmlns:xlink="http://www.w3.org/1999/xlink" xlink:title="Midsummer Tiger Swallowtail" id="ABBRID0EKCCI" xlink:type="simple">MST</abbrev>.” Specimens with asterisks indicate those that fell outside of their typical respective clade. Grey circles indicate strong node support (&gt; 0.95 <abbrev xmlns:xlink="http://www.w3.org/1999/xlink" xlink:title="ultra-fast bootstrap" id="ABBRID0EOCCI" xlink:type="simple">ufBS</abbrev> and &gt; 0.8 <abbrev xmlns:xlink="http://www.w3.org/1999/xlink" xlink:title="Shimodaira-Hasegawa approximate likelihood ratio test" id="ABBRID0ESCCI" xlink:type="simple">SH-aLRT</abbrev>). All outgroup branch lengths have been edited for space.</p></caption><graphic xmlns:xlink="http://www.w3.org/1999/xlink" xlink:href="zookeys-1228-069_article-142202__-g013.jpg" position="float" orientation="portrait" xlink:type="simple" id="oo_1251228.jpg"><uri content-type="original_file" xlink:type="simple">https://binary.pensoft.net/fig/1251228</uri></graphic></fig><fig id="F14" position="float" orientation="portrait"><object-id xmlns:xlink="http://www.w3.org/1999/xlink" content-type="doi" xlink:type="simple">10.3897/zookeys.1228.142202.figure14</object-id><object-id xmlns:xlink="http://www.w3.org/1999/xlink" content-type="arpha" xlink:type="simple">6B3F7013-C500-5CFC-823A-3486690D1F9D</object-id><label>Figure 14.</label><caption><p>Maximum likelihood tree for COI3. Specimens are labeled with a species epithet determination, state/province, or additional unique identifier, and NCBI accession numbers. <italic><tp:taxon-name><tp:taxon-name-part taxon-name-part-type="genus" reg="Papilio">Papilio</tp:taxon-name-part><tp:taxon-name-part taxon-name-part-type="species" reg="solstitius">solstitius</tp:taxon-name-part></tp:taxon-name></italic> samples indicated in blue as “<abbrev xmlns:xlink="http://www.w3.org/1999/xlink" xlink:title="Midsummer Tiger Swallowtail" id="ABBRID0EODCI" xlink:type="simple">MST</abbrev>.” Specimens with asterisks indicate those that fell outside of their typical respective clade. Grey circles indicate strong node support (&gt; 0.95 <abbrev xmlns:xlink="http://www.w3.org/1999/xlink" xlink:title="ultra-fast bootstrap" id="ABBRID0ESDCI" xlink:type="simple">ufBS</abbrev> and &gt; 0.8 <abbrev xmlns:xlink="http://www.w3.org/1999/xlink" xlink:title="Shimodaira-Hasegawa approximate likelihood ratio test" id="ABBRID0EWDCI" xlink:type="simple">SH-aLRT</abbrev>). All outgroup branch lengths have been edited for space and dotted grey line is a visual link between independently shown parts of the tree.</p></caption><graphic xmlns:xlink="http://www.w3.org/1999/xlink" xlink:href="zookeys-1228-069_article-142202__-g014.jpg" position="float" orientation="portrait" xlink:type="simple" id="oo_1251229.jpg"><uri content-type="original_file" xlink:type="simple">https://binary.pensoft.net/fig/1251229</uri></graphic></fig><p>We re-evaluated identification of specimens sequenced in <xref ref-type="bibr" rid="B49">Vernygora et al. (2022)</xref> and conclude that specimens noted as “intermediate” therein are mostly <italic><tp:taxon-name><tp:taxon-name-part taxon-name-part-type="genus" reg="Papilio">P.</tp:taxon-name-part><tp:taxon-name-part taxon-name-part-type="species" reg="glaucus">glaucus</tp:taxon-name-part></tp:taxon-name></italic>, but one is <italic><tp:taxon-name><tp:taxon-name-part taxon-name-part-type="genus" reg="Papilio">P.</tp:taxon-name-part><tp:taxon-name-part taxon-name-part-type="species" reg="solstitius">solstitius</tp:taxon-name-part></tp:taxon-name></italic> (samples annotated with asterisks in Fig. <xref ref-type="fig" rid="F15">15</xref>). In their SNP-based phylogeny (remade in Fig. <xref ref-type="fig" rid="F15">15</xref>), these specimens form a paraphyletic grade between typical (and more geographically distant) <italic><tp:taxon-name><tp:taxon-name-part taxon-name-part-type="genus" reg="Papilio">P.</tp:taxon-name-part><tp:taxon-name-part taxon-name-part-type="species" reg="canadensis">canadensis</tp:taxon-name-part></tp:taxon-name></italic> and <italic><tp:taxon-name><tp:taxon-name-part taxon-name-part-type="genus" reg="Papilio">P.</tp:taxon-name-part><tp:taxon-name-part taxon-name-part-type="species" reg="glaucus">glaucus</tp:taxon-name-part></tp:taxon-name></italic>; <italic><tp:taxon-name><tp:taxon-name-part taxon-name-part-type="genus" reg="Papilio">Papilio</tp:taxon-name-part><tp:taxon-name-part taxon-name-part-type="species" reg="appalachiensis">appalachiensis</tp:taxon-name-part></tp:taxon-name></italic> also falls out in this grade, and as with <abbrev xmlns:xlink="http://www.w3.org/1999/xlink" xlink:title="mitochondrial cytochrome oxidase subunit I" id="ABBRID0EEGCI" xlink:type="simple">COI</abbrev>, only a handful of nodes within this broad clade were strongly supported and many of these specimens appeared admixed in Vernygora et al.’s population genetics-oriented analyses.</p><fig id="F15" position="float" orientation="portrait"><object-id xmlns:xlink="http://www.w3.org/1999/xlink" content-type="doi" xlink:type="simple">10.3897/zookeys.1228.142202.figure15</object-id><object-id xmlns:xlink="http://www.w3.org/1999/xlink" content-type="arpha" xlink:type="simple">1BC33A02-829A-5796-AF2C-DBDC9E3B96D9</object-id><label>Figure 15.</label><caption><p>Majority rule consensus tree generated from 3,733 <abbrev xmlns:xlink="http://www.w3.org/1999/xlink" xlink:title="single nucleotide polymorphisms" id="ABBRID0EQGCI" xlink:type="simple">SNPs</abbrev> from <xref ref-type="bibr" rid="B49">Vernygora et al. (2022)</xref>. Specimens are labeled with a species epithet determination, state/province, and unique identifier, and specimens with asterisks indicate those called “intermediates” in the original publication, including one we identify now as <italic><tp:taxon-name><tp:taxon-name-part taxon-name-part-type="genus" reg="Papilio">P.</tp:taxon-name-part><tp:taxon-name-part taxon-name-part-type="species" reg="solstitius">solstitius</tp:taxon-name-part></tp:taxon-name></italic> (“<abbrev xmlns:xlink="http://www.w3.org/1999/xlink" xlink:title="Midsummer Tiger Swallowtail" id="ABBRID0EDHCI" xlink:type="simple">MST</abbrev>” in blue). Grey circles indicate strong node support (&gt; 0.9 posterior probability support). All outgroup branch lengths have been edited for space.</p></caption><graphic xmlns:xlink="http://www.w3.org/1999/xlink" xlink:href="zookeys-1228-069_article-142202__-g015.jpg" position="float" orientation="portrait" xlink:type="simple" id="oo_1251230.jpg"><uri content-type="original_file" xlink:type="simple">https://binary.pensoft.net/fig/1251230</uri></graphic></fig></sec></tp:treatment-sec><tp:treatment-sec><!--Section generated to contain objects referenced in tp:taxon-treatment.--><supplementary-material xmlns:xlink="http://www.w3.org/1999/xlink" id="S1" position="float" orientation="portrait" xlink:type="simple"><object-id content-type="doi" xlink:type="simple">10.3897/zookeys.1228.142202.suppl1</object-id><object-id content-type="arpha" xlink:type="simple">7BE71798-A656-5F2D-A5D7-F45CAE8E4D2C</object-id><label>Supplementary material 1</label><caption><p>Voucher data for examined specimens of <italic><tp:taxon-name><tp:taxon-name-part taxon-name-part-type="genus" reg="Papilio">Papilio</tp:taxon-name-part><tp:taxon-name-part taxon-name-part-type="species" reg="solstitius">solstitius</tp:taxon-name-part></tp:taxon-name></italic></p></caption><statement content-type="dataType"><label>Data type</label><p>xlsx</p></statement><media xlink:href="zookeys-1228-069_article-142202__-s001.xlsx" mimetype="application" mime-subtype="vnd.openxmlformats-officedocument.spreadsheetml.sheet" position="float" orientation="portrait" xlink:type="simple" id="oo_1251231.xlsx"><uri content-type="original_file" xlink:type="simple">https://binary.pensoft.net/file/1251231</uri></media><permissions><license xlink:type="simple"><license-p>This dataset is made available under the Open Database License (http://opendatacommons.org/licenses/odbl/1.0/). The Open Database License (ODbL) is a license agreement intended to allow users to freely share, modify, and use this Dataset while maintaining this same freedom for others, provided that the original source and author(s) are credited.</license-p></license></permissions><attrib specific-use="authors">Charles J. DeRoller, Xi Wang, Julian R. Dupuis, B. Christian Schmidt</attrib></supplementary-material><fig id="F1" position="float" orientation="portrait"><object-id xmlns:xlink="http://www.w3.org/1999/xlink" content-type="doi" xlink:type="simple">10.3897/zookeys.1228.142202.figure1</object-id><object-id xmlns:xlink="http://www.w3.org/1999/xlink" content-type="arpha" xlink:type="simple">1D0B6FB0-2A69-5758-8492-A4351DCA4A4E</object-id><label>Figure 1.</label><caption><p>Geographic ranges of the <italic><tp:taxon-name><tp:taxon-name-part taxon-name-part-type="genus" reg="Papilio">Papilio</tp:taxon-name-part><tp:taxon-name-part taxon-name-part-type="species" reg="glaucus">glaucus</tp:taxon-name-part></tp:taxon-name></italic>-complex in eastern North America. <italic><tp:taxon-name><tp:taxon-name-part taxon-name-part-type="genus" reg="Papilio">Papilio</tp:taxon-name-part><tp:taxon-name-part taxon-name-part-type="species" reg="glaucus">glaucus</tp:taxon-name-part></tp:taxon-name></italic> (diagonal lines), <italic><tp:taxon-name><tp:taxon-name-part taxon-name-part-type="genus" reg="Papilio">P.</tp:taxon-name-part><tp:taxon-name-part taxon-name-part-type="species" reg="canadensis">canadensis</tp:taxon-name-part></tp:taxon-name></italic> (horizontal lines), <italic><tp:taxon-name><tp:taxon-name-part taxon-name-part-type="genus" reg="Papilio">P.</tp:taxon-name-part><tp:taxon-name-part taxon-name-part-type="species" reg="appalachiensis">appalachiensis</tp:taxon-name-part></tp:taxon-name></italic> (blue), and <italic><tp:taxon-name><tp:taxon-name-part taxon-name-part-type="genus" reg="Papilio">P.</tp:taxon-name-part><tp:taxon-name-part taxon-name-part-type="species" reg="solstitius">solstitius</tp:taxon-name-part></tp:taxon-name></italic> sp. nov. (red). In the central Great Lakes region, a sharp transition or hybrid zone occurs between <italic><tp:taxon-name><tp:taxon-name-part taxon-name-part-type="genus" reg="Papilio">P.</tp:taxon-name-part><tp:taxon-name-part taxon-name-part-type="species" reg="glaucus">glaucus</tp:taxon-name-part></tp:taxon-name></italic> to the south and <italic><tp:taxon-name><tp:taxon-name-part taxon-name-part-type="genus" reg="Papilio">P.</tp:taxon-name-part><tp:taxon-name-part taxon-name-part-type="species" reg="canadensis">canadensis</tp:taxon-name-part></tp:taxon-name></italic> to the north, indicated by the orange dashed line. In the northern Appalachian region this transition zone is much larger as a result of topography-induced climatic variation, with elevational rather than latitudinal separation. Considerable uncertainty exists in the northern range limit of <italic><tp:taxon-name><tp:taxon-name-part taxon-name-part-type="genus" reg="Papilio">P.</tp:taxon-name-part><tp:taxon-name-part taxon-name-part-type="species" reg="glaucus">glaucus</tp:taxon-name-part></tp:taxon-name></italic> in NY (see “Habitat and distribution” section). Distribution data based on <xref ref-type="bibr" rid="B19">Luebke et al. (1988)</xref>; <xref ref-type="bibr" rid="B48">Stump et al. (2003)</xref>; <xref ref-type="bibr" rid="B26">Pavulaan and Wright (2002)</xref>; Mcnaughton et al. (2020) and specimens verified in this study (Suppl. material <xref ref-type="supplementary-material" rid="S1">1</xref>).</p></caption><graphic xmlns:xlink="http://www.w3.org/1999/xlink" xlink:href="zookeys-1228-069_article-142202__-g001.jpg" position="float" orientation="portrait" xlink:type="simple" id="oo_1251216.jpg"><uri content-type="original_file" xlink:type="simple">https://binary.pensoft.net/fig/1251216</uri></graphic></fig></tp:treatment-sec><ref-list><ref id="B25"><mixed-citation xmlns:xlink="http://www.w3.org/1999/xlink" xlink:type="simple"><person-group><name name-style="western"><surname>Pavulaan</surname><given-names>H</given-names></name></person-group> (<year>2024</year>) <article-title>Determination of a new spring-flying species of the <italic><tp:taxon-name><tp:taxon-name-part taxon-name-part-type="genus">Pterourus</tp:taxon-name-part><tp:taxon-name-part taxon-name-part-type="species">glaucus</tp:taxon-name-part></tp:taxon-name></italic> complex (<tp:taxon-name><tp:taxon-name-part taxon-name-part-type="family">Papilionidae</tp:taxon-name-part></tp:taxon-name>) in southern New England.</article-title><source>The Taxonomic Report of the International <tp:taxon-name><tp:taxon-name-part taxon-name-part-type="order">Lepidoptera</tp:taxon-name-part></tp:taxon-name> Survey</source><volume>12</volume>(<issue>1</issue>): <fpage>1</fpage>–<lpage>26</lpage>. <ext-link xlink:href="10.5281/zenodo.13952895" ext-link-type="doi" xlink:type="simple">https://doi.org/10.5281/zenodo.13952895</ext-link></mixed-citation></ref><ref id="B20"><mixed-citation xmlns:xlink="http://www.w3.org/1999/xlink" xlink:type="simple"><person-group><name name-style="western"><surname>Macnaughton</surname><given-names>A</given-names></name><name name-style="western"><surname>Layberry</surname><given-names>R</given-names></name><name name-style="western"><surname>Cavasin</surname><given-names>R</given-names></name><name name-style="western"><surname>Edwards</surname><given-names>B</given-names></name><name name-style="western"><surname>Jones</surname><given-names>C</given-names></name></person-group> (<year>2020</year>) Ontario butterfly atlas. <ext-link xlink:href="https://www.ontarioinsects.org/atlas/" ext-link-type="uri" xlink:type="simple">https://www.ontarioinsects.org/atlas/</ext-link></mixed-citation></ref><ref id="B19"><mixed-citation xmlns:xlink="http://www.w3.org/1999/xlink" xlink:type="simple"><person-group><name name-style="western"><surname>Luebke</surname><given-names>HJ</given-names></name><name name-style="western"><surname>Scriber</surname><given-names>JM</given-names></name><name name-style="western"><surname>Yandell</surname><given-names>BS</given-names></name></person-group> (<year>1988</year>) <article-title>Use of multivariate discriminant analysis of male wing morphometrics to delineate a hybrid zone for <italic><tp:taxon-name><tp:taxon-name-part taxon-name-part-type="genus">Papilio</tp:taxon-name-part><tp:taxon-name-part taxon-name-part-type="species">glaucus</tp:taxon-name-part><tp:taxon-name-part taxon-name-part-type="subspecies">glaucus</tp:taxon-name-part></tp:taxon-name></italic> and <italic><tp:taxon-name><tp:taxon-name-part taxon-name-part-type="genus">P.</tp:taxon-name-part><tp:taxon-name-part taxon-name-part-type="species">g.</tp:taxon-name-part><tp:taxon-name-part taxon-name-part-type="subspecies">canadensis</tp:taxon-name-part></tp:taxon-name></italic> in Wisconsin.</article-title><source>The American Midland Naturalist</source><volume>119</volume>(<issue>2</issue>): <fpage>366</fpage>–<lpage>379</lpage>. <ext-link xlink:href="10.2307/2425819" ext-link-type="doi" xlink:type="simple">https://doi.org/10.2307/2425819</ext-link></mixed-citation></ref><ref id="B48"><mixed-citation xmlns:xlink="http://www.w3.org/1999/xlink" xlink:type="simple"><person-group><name name-style="western"><surname>Stump</surname><given-names>AD</given-names></name><name name-style="western"><surname>Sperling</surname><given-names>FA</given-names></name><name name-style="western"><surname>Crim</surname><given-names>A</given-names></name><name name-style="western"><surname>Scriber</surname><given-names>JM</given-names></name></person-group> (<year>2003</year>) <article-title>Gene flow between Great Lakes region populations of the Canadian tiger swallowtail butterfly, <italic><tp:taxon-name><tp:taxon-name-part taxon-name-part-type="genus">Papilio</tp:taxon-name-part><tp:taxon-name-part taxon-name-part-type="species">canadensis</tp:taxon-name-part></tp:taxon-name></italic>, near the hybrid zone with <italic><tp:taxon-name><tp:taxon-name-part taxon-name-part-type="genus">P.</tp:taxon-name-part><tp:taxon-name-part taxon-name-part-type="species">glaucus</tp:taxon-name-part></tp:taxon-name></italic> (<tp:taxon-name><tp:taxon-name-part taxon-name-part-type="order">Lepidoptera</tp:taxon-name-part></tp:taxon-name>: <tp:taxon-name><tp:taxon-name-part taxon-name-part-type="family">Papilionidae</tp:taxon-name-part></tp:taxon-name>).</article-title><source>The Great Lakes Entomologist</source><volume>36</volume>: <fpage>41</fpage>–<lpage>52</lpage>. <ext-link xlink:href="https://scholar.valpo.edu/tgle/vol36/iss1/8/" ext-link-type="uri" xlink:type="simple">https://scholar.valpo.edu/tgle/vol36/iss1/8/</ext-link></mixed-citation></ref><ref id="B26"><mixed-citation xmlns:xlink="http://www.w3.org/1999/xlink" xlink:type="simple"><person-group><name name-style="western"><surname>Pavulaan</surname><given-names>H</given-names></name><name name-style="western"><surname>Wright</surname><given-names>D</given-names></name></person-group> (<year>2002</year>) <article-title><italic><tp:taxon-name><tp:taxon-name-part taxon-name-part-type="genus">Pterourus</tp:taxon-name-part><tp:taxon-name-part taxon-name-part-type="species">appalachiensis</tp:taxon-name-part></tp:taxon-name></italic> (<tp:taxon-name><tp:taxon-name-part taxon-name-part-type="family">Papilionidae</tp:taxon-name-part></tp:taxon-name>: <tp:taxon-name><tp:taxon-name-part taxon-name-part-type="subfamily">Papilioninae</tp:taxon-name-part></tp:taxon-name>), a new swallowtail butterfly from the Appalachian Region of the United States.</article-title><source>The Taxonomic Report of the International <tp:taxon-name><tp:taxon-name-part taxon-name-part-type="order">Lepidoptera</tp:taxon-name-part></tp:taxon-name> Survey</source><volume>3</volume>(<issue>7</issue>): <fpage>1</fpage>–<lpage>20</lpage>.</mixed-citation></ref><ref id="B29"><mixed-citation xmlns:xlink="http://www.w3.org/1999/xlink" xlink:type="simple"><person-group><name name-style="western"><surname>Ridgway</surname><given-names>R</given-names></name></person-group> (<year>1912</year>) . Color Standards and Color Nomenclature. Washington, DC. <ext-link xlink:href="10.5962/bhl.title.144788" ext-link-type="doi" xlink:type="simple">https://doi.org/10.5962/bhl.title.144788</ext-link></mixed-citation></ref><ref id="B24"><mixed-citation xmlns:xlink="http://www.w3.org/1999/xlink" xlink:type="simple"><person-group><name name-style="western"><surname>Ording</surname><given-names>GJ</given-names></name><name name-style="western"><surname>Mercader</surname><given-names>R</given-names></name><name name-style="western"><surname>Aardema</surname><given-names>ML</given-names></name></person-group> (<year>2010</year>) <article-title>Allochronic isolation and incipient hybrid speciation in tiger swallowtail butterflies.</article-title><source>Oecologia</source><volume>162</volume>(<issue>2</issue>): <fpage>523</fpage>–<lpage>531</lpage>. <ext-link xlink:href="10.1007/s00442-009-1493-8" ext-link-type="doi" xlink:type="simple">https://doi.org/10.1007/s00442-009-1493-8</ext-link></mixed-citation></ref><ref id="B15"><mixed-citation xmlns:xlink="http://www.w3.org/1999/xlink" xlink:type="simple"><person-group><name name-style="western"><surname>Kunte</surname><given-names>K</given-names></name><name name-style="western"><surname>Shea</surname><given-names>C</given-names></name><name name-style="western"><surname>Aardema</surname><given-names>ML</given-names></name><name name-style="western"><surname>Scriber</surname><given-names>JM</given-names></name><name name-style="western"><surname>Juenger</surname><given-names>TE</given-names></name><name name-style="western"><surname>Gilbert</surname><given-names>LE</given-names></name><name name-style="western"><surname>Kronforst</surname><given-names>MR</given-names></name></person-group> (<year>2011</year>) Sex chromosome mosaicism and hybrid speciation among tiger swallowtail butterflies. PLOS Genetics 7(9): e1002274. <ext-link xlink:href="10.1371/journal.pgen.1002274" ext-link-type="doi" xlink:type="simple">https://doi.org/10.1371/journal.pgen.1002274</ext-link></mixed-citation></ref><ref id="B32"><mixed-citation xmlns:xlink="http://www.w3.org/1999/xlink" xlink:type="simple"><person-group><name name-style="western"><surname>Ryan</surname><given-names>SF</given-names></name><name name-style="western"><surname>Valella</surname><given-names>P</given-names></name><name name-style="western"><surname>Thivierge</surname><given-names>G</given-names></name><name name-style="western"><surname>Aardema</surname><given-names>ML</given-names></name><name name-style="western"><surname>Scriber</surname><given-names>JM</given-names></name></person-group> (<year>2016</year>) <article-title>The role of latitudinal, genetic and temperature variation in the induction of diapause of <italic><tp:taxon-name><tp:taxon-name-part taxon-name-part-type="genus">Papilio</tp:taxon-name-part><tp:taxon-name-part taxon-name-part-type="species">glaucus</tp:taxon-name-part></tp:taxon-name></italic> (<tp:taxon-name><tp:taxon-name-part taxon-name-part-type="order">Lepidoptera</tp:taxon-name-part></tp:taxon-name>: <tp:taxon-name><tp:taxon-name-part taxon-name-part-type="family">Papilionidae</tp:taxon-name-part></tp:taxon-name>).</article-title><source>Insect Science</source><volume>25</volume>(<issue>2</issue>): <fpage>328</fpage>–<lpage>336</lpage>. <ext-link xlink:href="10.1111/1744-7917.12423" ext-link-type="doi" xlink:type="simple">https://doi.org/10.1111/1744-7917.12423</ext-link></mixed-citation></ref><ref id="B39"><mixed-citation xmlns:xlink="http://www.w3.org/1999/xlink" xlink:type="simple"><person-group><name name-style="western"><surname>Scriber</surname><given-names>JM</given-names></name></person-group> (<year>1990</year>) <article-title>Interaction of introgression from <italic><tp:taxon-name><tp:taxon-name-part taxon-name-part-type="genus">Papilio</tp:taxon-name-part><tp:taxon-name-part taxon-name-part-type="species">glaucus</tp:taxon-name-part><tp:taxon-name-part taxon-name-part-type="subspecies">canadensis</tp:taxon-name-part></tp:taxon-name></italic> and diapause in producing “spring form” eastern tiger swallowtail butterflies, <italic><tp:taxon-name><tp:taxon-name-part taxon-name-part-type="genus">P.</tp:taxon-name-part><tp:taxon-name-part taxon-name-part-type="species">glaucus</tp:taxon-name-part></tp:taxon-name></italic> (<tp:taxon-name><tp:taxon-name-part taxon-name-part-type="order">Lepidoptera</tp:taxon-name-part></tp:taxon-name>: <tp:taxon-name><tp:taxon-name-part taxon-name-part-type="family">Papilionidae</tp:taxon-name-part></tp:taxon-name>).</article-title><source>The Great Lakes Entomologist</source><volume>23</volume>(<issue>3</issue>): <fpage>127</fpage>–<lpage>138</lpage>.</mixed-citation></ref><ref id="B1"><mixed-citation xmlns:xlink="http://www.w3.org/1999/xlink" xlink:type="simple"><person-group><name name-style="western"><surname>Brower</surname><given-names>LP</given-names></name></person-group> (<year>1959</year>) <article-title>Speciation in butterflies of the <italic><tp:taxon-name><tp:taxon-name-part taxon-name-part-type="genus">Papilio</tp:taxon-name-part><tp:taxon-name-part taxon-name-part-type="species">glaucus</tp:taxon-name-part></tp:taxon-name></italic> group. I. Morphological relationships and hybridization.</article-title><source>Evolution</source><volume>13</volume>(<issue>1</issue>): <fpage>40</fpage>–<lpage>63</lpage>. <ext-link xlink:href="10.2307/2405944" ext-link-type="doi" xlink:type="simple">https://doi.org/10.2307/2405944</ext-link></mixed-citation></ref><ref id="B9"><mixed-citation xmlns:xlink="http://www.w3.org/1999/xlink" xlink:type="simple"><person-group><name name-style="western"><surname>Hagen</surname><given-names>RH</given-names></name><name name-style="western"><surname>Lederhouse</surname><given-names>RC</given-names></name><name name-style="western"><surname>Bossart</surname><given-names>JL</given-names></name><name name-style="western"><surname>Scriber</surname><given-names>JM</given-names></name></person-group> (<year>1991</year>) <article-title><italic><tp:taxon-name><tp:taxon-name-part taxon-name-part-type="genus">Papilio</tp:taxon-name-part><tp:taxon-name-part taxon-name-part-type="species">canadensis</tp:taxon-name-part></tp:taxon-name></italic> and <italic><tp:taxon-name><tp:taxon-name-part taxon-name-part-type="genus">P.</tp:taxon-name-part><tp:taxon-name-part taxon-name-part-type="species">glaucus</tp:taxon-name-part></tp:taxon-name></italic> (<tp:taxon-name><tp:taxon-name-part taxon-name-part-type="family">Papilionidae</tp:taxon-name-part></tp:taxon-name>) are distinct species.</article-title><source>Journal of the Lepidopterists’ Society</source><volume>45</volume>(<issue>4</issue>): <fpage>245</fpage>–<lpage>258</lpage>.</mixed-citation></ref><ref id="B44"><mixed-citation xmlns:xlink="http://www.w3.org/1999/xlink" xlink:type="simple"><person-group><name name-style="western"><surname>Scriber</surname><given-names>JM</given-names></name><name name-style="western"><surname>Ording</surname><given-names>GJ</given-names></name></person-group> (<year>2005</year>) <article-title>Ecological speciation without host plant specialization; possible origins of a recently described cryptic <italic><tp:taxon-name><tp:taxon-name-part taxon-name-part-type="genus">Papilio</tp:taxon-name-part></tp:taxon-name></italic> species.</article-title><source>Entomologia Experimentalis et Applicata</source><volume>115</volume>(<issue>1</issue>): <fpage>247</fpage>–<lpage>263</lpage>. <ext-link xlink:href="10.1111/j.1570-7458.2005.00285.x" ext-link-type="doi" xlink:type="simple">https://doi.org/10.1111/j.1570-7458.2005.00285.x</ext-link></mixed-citation></ref><ref id="B41"><mixed-citation xmlns:xlink="http://www.w3.org/1999/xlink" xlink:type="simple"><person-group><name name-style="western"><surname>Scriber</surname><given-names>JM</given-names></name></person-group> (<year>1998</year>) <article-title>The inheritance of diagnostic larval traits for interspecific hybrids of <italic><tp:taxon-name><tp:taxon-name-part taxon-name-part-type="genus">Papilio</tp:taxon-name-part><tp:taxon-name-part taxon-name-part-type="species">canadensis</tp:taxon-name-part></tp:taxon-name></italic> and <italic><tp:taxon-name><tp:taxon-name-part taxon-name-part-type="genus">P.</tp:taxon-name-part><tp:taxon-name-part taxon-name-part-type="species">glaucus</tp:taxon-name-part></tp:taxon-name></italic> (<tp:taxon-name><tp:taxon-name-part taxon-name-part-type="order">Lepidoptera</tp:taxon-name-part></tp:taxon-name>: <tp:taxon-name><tp:taxon-name-part taxon-name-part-type="family">Papilionidae</tp:taxon-name-part></tp:taxon-name>).</article-title><source>The Great Lakes Entomologist</source><volume>31</volume>(<issue>2</issue>): <fpage>113</fpage>–<lpage>124</lpage>. <ext-link xlink:href="10.22543/0090-0222.1955" ext-link-type="doi" xlink:type="simple">https://doi.org/10.22543/0090-0222.1955</ext-link></mixed-citation></ref><ref id="B21"><mixed-citation xmlns:xlink="http://www.w3.org/1999/xlink" xlink:type="simple"><person-group><name name-style="western"><surname>Mercader</surname><given-names>RJ</given-names></name><name name-style="western"><surname>Aardema</surname><given-names>ML</given-names></name><name name-style="western"><surname>Scriber</surname><given-names>JM</given-names></name></person-group> (<year>2009</year>) <article-title>Hybridization leads to host-use divergence in a polyphagous butterfly sibling species pair.</article-title><source>Oecologia</source><volume>158</volume>(<issue>4</issue>): <fpage>651</fpage>–<lpage>662</lpage>. <ext-link xlink:href="10.1007/s00442-008-1177-9" ext-link-type="doi" xlink:type="simple">https://doi.org/10.1007/s00442-008-1177-9</ext-link></mixed-citation></ref><ref id="B43"><mixed-citation xmlns:xlink="http://www.w3.org/1999/xlink" xlink:type="simple"><person-group><name name-style="western"><surname>Scriber</surname><given-names>JM</given-names></name></person-group> (<year>2013</year>) <article-title>Climate-driven reshuffling of species and genes: potential conservation roles for species translocations and recombinant hybrid genotypes.</article-title><source>Insects</source><volume>5</volume>(<issue>1</issue>): <fpage>1</fpage>–<lpage>61</lpage>. <ext-link xlink:href="10.3390/insects5010001" ext-link-type="doi" xlink:type="simple">https://doi.org/10.3390/insects5010001</ext-link></mixed-citation></ref><ref id="B38"><mixed-citation xmlns:xlink="http://www.w3.org/1999/xlink" xlink:type="simple"><person-group><name name-style="western"><surname>Schmidt</surname><given-names>BC</given-names></name><name name-style="western"><surname>Layberry</surname><given-names>RA</given-names></name></person-group> (<year>2016</year>) <article-title>What Azure blues occur in Canada? A re-assessment of <italic><tp:taxon-name><tp:taxon-name-part taxon-name-part-type="genus">Celastrina</tp:taxon-name-part></tp:taxon-name></italic> Tutt species (<tp:taxon-name><tp:taxon-name-part taxon-name-part-type="order">Lepidoptera</tp:taxon-name-part></tp:taxon-name>, <tp:taxon-name><tp:taxon-name-part taxon-name-part-type="family">Lycaenidae</tp:taxon-name-part></tp:taxon-name>).</article-title><source>ZooKeys</source><volume>26</volume>(<issue>584</issue>): <fpage>135</fpage>–<lpage>164</lpage>. <ext-link xlink:href="10.3897/zookeys.584.7882" ext-link-type="doi" xlink:type="simple">https://doi.org/10.3897/zookeys.584.7882</ext-link></mixed-citation></ref><ref id="B33"><mixed-citation xmlns:xlink="http://www.w3.org/1999/xlink" xlink:type="simple"><person-group><name name-style="western"><surname>Ryan</surname><given-names>SF</given-names></name><name name-style="western"><surname>Fontaine</surname><given-names>MC</given-names></name><name name-style="western"><surname>Scriber</surname><given-names>JM</given-names></name><name name-style="western"><surname>Pfrender</surname><given-names>ME</given-names></name><name name-style="western"><surname>O’Neil</surname><given-names>ST</given-names></name><name name-style="western"><surname>Hellmann</surname><given-names>JJ</given-names></name></person-group> (<year>2017</year>) <article-title>Patterns of divergence across the geographic and genomic landscape of a butterfly hybrid zone associated with a climatic gradient.</article-title><source>Molecular Ecology</source><volume>26</volume>(<issue>18</issue>): <fpage>4725</fpage>–<lpage>4742</lpage>. <ext-link xlink:href="10.1111/mec.14236" ext-link-type="doi" xlink:type="simple">https://doi.org/10.1111/mec.14236</ext-link></mixed-citation></ref><ref id="B37"><mixed-citation xmlns:xlink="http://www.w3.org/1999/xlink" xlink:type="simple"><person-group><name name-style="western"><surname>Schmidt</surname><given-names>C</given-names></name></person-group> (<year>2020</year>) <article-title>More on Ontario tiger swallowtails.</article-title> In: <person-group><name name-style="western"><surname>Hockley</surname><given-names>L</given-names></name><name name-style="western"><surname>Macnaughton</surname><given-names>A</given-names></name></person-group> (<role>Eds</role>) <issue-title>Ontario Lepidoptera 2019.</issue-title><source>Toronto Entomologists’ Association Occasional Publication #51-2020, Toronto, Ontario</source>, <fpage>3</fpage>–<lpage>11</lpage>. <ext-link xlink:href="https://www.ontarioinsects.org/publications/Summaries/2019.pdf" ext-link-type="uri" xlink:type="simple">https://www.ontarioinsects.org/publications/Summaries/2019.pdf</ext-link></mixed-citation></ref><ref id="B50"><mixed-citation xmlns:xlink="http://www.w3.org/1999/xlink" xlink:type="simple"><person-group><name name-style="western"><surname>Wang</surname><given-names>X</given-names></name></person-group> (<year>2018</year>) <article-title>An update on tiger swallowtails in Ontario.</article-title> In: <person-group><name name-style="western"><surname>Cavasin</surname><given-names>R</given-names></name><name name-style="western"><surname>Linton</surname><given-names>JE</given-names></name></person-group> (<role>Eds</role>) <issue-title>Ontario Lepidoptera 2017.</issue-title><source>Toronto Entomologists’ Association Occasional Publication #48-2018, Toronto, Ontario</source>, <fpage>25</fpage>–<lpage>29</lpage>. <ext-link xlink:href="https://www.ontarioinsects.org/publications/Summaries/2017_tigers.pdf" ext-link-type="uri" xlink:type="simple">https://www.ontarioinsects.org/publications/Summaries/2017_tigers.pdf</ext-link></mixed-citation></ref><ref id="B45"><mixed-citation xmlns:xlink="http://www.w3.org/1999/xlink" xlink:type="simple"><person-group><name name-style="western"><surname>Scriber</surname><given-names>JM</given-names></name><name name-style="western"><surname>Elliot</surname><given-names>B</given-names></name><name name-style="western"><surname>Maher</surname><given-names>E</given-names></name><name name-style="western"><surname>McGuire</surname><given-names>M</given-names></name><name name-style="western"><surname>Niblack</surname><given-names>M</given-names></name></person-group> (<year>2014</year>) <article-title>Adaptations to “thermal time” constraints in <italic><tp:taxon-name><tp:taxon-name-part taxon-name-part-type="genus">Papilio</tp:taxon-name-part></tp:taxon-name></italic>: latitudinal and local size clines differ in response to regional climate change.</article-title><source>Insects</source><volume>5</volume>(<issue>1</issue>): <fpage>199</fpage>–<lpage>226</lpage>. <ext-link xlink:href="10.3390/insects5010199" ext-link-type="doi" xlink:type="simple">https://doi.org/10.3390/insects5010199</ext-link></mixed-citation></ref><ref id="B14"><mixed-citation xmlns:xlink="http://www.w3.org/1999/xlink" xlink:type="simple"><person-group><name name-style="western"><surname>Kukal</surname><given-names>O</given-names></name><name name-style="western"><surname>Ayres</surname><given-names>MP</given-names></name><name name-style="western"><surname>Scriber</surname><given-names>JM</given-names></name></person-group> (<year>1991</year>) <article-title>Cold tolerance of the pupae in relation to the distribution of swallowtail butterflies.</article-title><source>Canadian Journal of Zoology</source><volume>69</volume>(<issue>12</issue>): <fpage>3028</fpage>–<lpage>3037</lpage>. <ext-link xlink:href="10.1139/z91-427" ext-link-type="doi" xlink:type="simple">https://doi.org/10.1139/z91-427</ext-link></mixed-citation></ref><ref id="B40"><mixed-citation xmlns:xlink="http://www.w3.org/1999/xlink" xlink:type="simple"><person-group><name name-style="western"><surname>Scriber</surname><given-names>JM</given-names></name></person-group> (<year>1996</year>) <article-title>Tiger tales: natural history of native North American swallowtails.</article-title><source>American Entomologist</source><volume>42</volume>(<issue>1</issue>): <fpage>19</fpage>–<lpage>32</lpage>. <ext-link xlink:href="10.1093/ae/42.1.19" ext-link-type="doi" xlink:type="simple">https://doi.org/10.1093/ae/42.1.19</ext-link></mixed-citation></ref><ref id="B2"><mixed-citation xmlns:xlink="http://www.w3.org/1999/xlink" xlink:type="simple"><person-group><name name-style="western"><surname>Cech</surname><given-names>R</given-names></name><name name-style="western"><surname>Tudor</surname><given-names>G</given-names></name></person-group> (<year>2005</year>) <source>Butterflies of the East Coast: an observer’s guide.</source><publisher-name>Princeton University Press</publisher-name>, <publisher-loc>Princeton, New Jersey</publisher-loc>, <size units="page">234 pp</size>. <ext-link xlink:href="10.1515/9780691261164" ext-link-type="doi" xlink:type="simple">https://doi.org/10.1515/9780691261164</ext-link></mixed-citation></ref><ref id="B22"><mixed-citation xmlns:xlink="http://www.w3.org/1999/xlink" xlink:type="simple"><person-group><name name-style="western"><surname>Monroe</surname><given-names>JL</given-names></name><name name-style="western"><surname>Wright</surname><given-names>DM</given-names></name></person-group> (<year>2017</year>) <source>. Butterflies of Pennsylvania: a field guide.</source><publisher-name>University of Pittsburgh Press</publisher-name>, <publisher-loc>Pittsburgh, Pennsulvania</publisher-loc>, <size units="page">336 pp</size>.</mixed-citation></ref><ref id="B49"><mixed-citation xmlns:xlink="http://www.w3.org/1999/xlink" xlink:type="simple"><person-group><name name-style="western"><surname>Vernygora</surname><given-names>OV</given-names></name><name name-style="western"><surname>Campbell</surname><given-names>EO</given-names></name><name name-style="western"><surname>Grishin</surname><given-names>NV</given-names></name><name name-style="western"><surname>Sperling</surname><given-names>FAH</given-names></name><name name-style="western"><surname>Dupuis</surname><given-names>JR</given-names></name></person-group> (<year>2022</year>) Gauging ages of tiger swallowtail butterflies using alternate SNP analyses. Molecular Phylogenetics and Evolution 171: 107465. <ext-link xlink:href="10.1016/j.ympev.2022.107465" ext-link-type="doi" xlink:type="simple">https://doi.org/10.1016/j.ympev.2022.107465</ext-link></mixed-citation></ref></ref-list></tp:taxon-treatment>
