# Supplementary material for: ﻿A cryptic new species of tiger swallowtail (Lepidoptera, Papilionidae) from eastern North America
Source: Zookeys. 2025 Feb 14;1228:69–97. doi: 10.3897/zookeys.1228.142202 (PMC11845981; doi:10.3897/zookeys.1228.142202)
Supplement: Supplementary material 1 — Voucher data for examined specimens of Papiliosolstitius [file zookeys-1228-069_article-142202__-s001.xlsx]

## Sheet: Sheet1
Species	SpecimenID	Country	StateProvince	Locality	Latitude	Longitude	date	Observer	KindOfSpecimen	Sex	CollectionCode
Papilio solstitius		USA	NY	Cayuga Co., shoreline 2.5km E of Little Sodus Bay	43.3548	-76.6813	2024-07-28	C. DeRoller	paratype		CJDC
Papilio solstitius		USA	NY	Cortland Co., Tone St at base of Greek Peak Resort	42.4963	-76.1212	2023-07-05	C. DeRoller	paratype		CJDC
Papilio solstitius		USA	NY	Ontario Co. Victor, Ganondagan State Historic Site, Fort Hill	42.9655	-77.4268	2023-08-14	C. DeRoller	paratype		CJDC
Papilio solstitius		USA	NY	Ontario Co. Victor, Ganondagan State Historic Site, Fort Hill	42.9655	-77.4268	2023-08-14	C. DeRoller	paratype		CJDC
Papilio solstitius		USA	NY	Ontario Co. Victor, Ganondagan State Historic Site, Fort Hill	42.9655	-77.4268	2023-07-13	C. DeRoller	paratype		CJDC
Papilio solstitius		USA	NY	Steuben Co., North Cohocton, Dutch Hill Plateau	42.5705	-77.4307	2022-07-20	C. DeRoller	paratype		CJDC
Papilio solstitius		USA	PA	Susquehanna Co., Harmony Rd. 2 mi. E of Hallstead	41.9601	-75.6888		C. DeRoller	paratype		CJDC
Papilio solstitius		USA	NY	Tompkins Co., East Ithaca, powerlines 1km E of Burns Rd	42.413	-76.4449	2022-07-02	C. DeRoller	paratype		CJDC
Papilio solstitius		USA	NY	Wayne Co., 1km N of Sodus Point	43.3204	-76.9882	2021-07-05	C. DeRoller	paratype		CJDC
Papilio solstitius	CNCLEP00213045	CAN	ON	Chaffey's Locks	44.5788	-76.3195	1996-07-14	P. Hall	paratype	m	CNC
Papilio solstitius	CNCLEP00231648	CAN	ON	Frontenac Co., 1km SW Tichborne	44.654	-76.685	2017-07-28	B. C. Schmidt	paratype	f	CNC
Papilio solstitius	CNCLEP00231647	CAN	ON	Frontenac Co., 5km SW Arden, Pit Rd.	44.676	-76.938	2017-07-15	B. C. Schmidt	paratype	m	CNC
Papilio solstitius	CNCLEP00213069	CAN	ON	Frontenac Co., Perth Road	44.466	-76.4915	1971-07-27	P. Ward	paratype	f	CNC
Papilio solstitius		CAN	ON	Frontenac Co., Robertsville Rd. at hydro corridor	44.903	-76.6575	2021-07-06	B. C. Schmidt	Paratype	m	CNC
Papilio solstitius	CNCLEP00346817	CAN	ON	Frontenac Co., Vanalstine L.	44.858	-76.847	5.Jul.2021	B. C. Schmidt	ALLOTYPE	f	CNC
Papilio solstitius	CNCLEP00231676	CAN	ON	Lanark Co., Almonte, Burnt Lands Rd.	45.266	-76.147	2019-08-15	B. C. Schmidt	paratype	m	CNC
Papilio solstitius	CNCLEP00231329	CAN	ON	Lanark Co., Beckwith, Goodwood Marsh	45.114	-76.077	9.Jul.2019	B. C. Schmidt	Paratype	m	CNC
Papilio solstitius	CNCLEP00231351	CAN	ON	Lanark Co., Burchill Rd., 3.2-5.4km NW Merrickville	44.95	-75.88	15.Jul.2019	B. C. Schmidt	Paratype	m	CNC
Papilio solstitius	CNCLEP00231352	CAN	ON	Lanark Co., Burchill Rd., 3.2-5.4km NW Merrickville	44.95	-75.88	15.Jul.2019	B. C. Schmidt	Paratype	m	CNC
Papilio solstitius	CNCLEP00231353	CAN	ON	Lanark Co., Burchill Rd., 3.2-5.4km NW Merrickville	44.95	-75.88	15.Jul.2019	B. C. Schmidt	Paratype	m	CNC
Papilio solstitius	CNCLEP00231354	CAN	ON	Lanark Co., Burchill Rd., 3.2-5.4km NW Merrickville	44.95	-75.88	15.Jul.2019	B. C. Schmidt	Paratype	m	CNC
Papilio solstitius		CAN	ON	Lanark Co., California Rd.	45.2573	-76.4725	2016-07-10	B. C. Schmidt	Paratype	m	CNC
Papilio solstitius	CNCLEP00346271	CAN	ON	Lanark Co., Flower Station	45.189	-76.687	2018-06-15	B. C. Schmidt	paratype	m	CNC
Papilio solstitius	CNCLEP00231330	CAN	ON	Lanark Co., Merrickville, Richardson Rd.	44.951	-75.854	10.Jul.2019	B. C. Schmidt	Paratype	m	CNC
Papilio solstitius	CNCLEP00273538	CAN	ON	Lanark Co., Merrickville, Richardson Rd.	44.951	-75.854	5.Jul.2018	B. C. Schmidt	Paratype	m	CNC
Papilio solstitius	CNCLEP00342772	CAN	ON	Lanark Co., Merrickville, Richardson Rd.	44.951	-75.854	5.Jul.2018	B. C. Schmidt	Paratype	m	CNC
Papilio solstitius	CNCLEP00342773	CAN	ON	Lanark Co., Merrickville, Richardson Rd.	44.951	-75.854	5.Jul.2018	B. C. Schmidt	Paratype	m	CNC
Papilio solstitius		CAN	ON	Lanark Co., Perth, 13 km NE of, hwy 10	44.9781	-76.1278	2024-06-25	B. C. Schmidt	Paratype	m	CNC
Papilio solstitius	CNCLEP00346270	CAN	ON	Lanark Co., S. of Perth, Lally Rd.	44.769	-76.266	2018-07-14	B. C. Schmidt	paratype	f	CNC
Papilio solstitius	CNCLEP00231278	CAN	ON	Lanark Co., Smiths Falls, 7km NW, Carroll Rd.	44.9522	-76.081	16.Jul.2019	Schmidt, C. & Jaeger, C.	Paratype	m	CNC
Papilio solstitius	CNCLEP00231274	CAN	ON	Lanark Co., Smiths Falls, 7km NW, Carroll rd.	44.9522	-76.081	2019-07-16	B. C. Schmidt	paratype	f	CNC
Papilio solstitius	CNCLEP00231275	CAN	ON	Lanark Co., Smiths Falls, 7km NW, Carroll rd.	44.9522	-76.081	2019-07-16	B. C. Schmidt	paratype	m	CNC
Papilio solstitius	CNCLEP00231276	CAN	ON	Lanark Co., Smiths Falls, 7km NW, Carroll rd.	44.9522	-76.081	2019-07-16	B. C. Schmidt	paratype	m	CNC
Papilio solstitius	CNCLEP00231277	CAN	ON	Lanark Co., Smiths Falls, 7km NW, Carroll rd.	44.9522	-76.081	2019-07-16	B. C. Schmidt	paratype	m	CNC
Papilio solstitius	CNCLEP00231279	CAN	ON	Lanark Co., Smiths Falls, 7km NW, Carroll rd.	44.9522	-76.081	2019-07-16	B. C. Schmidt	paratype	m	CNC
Papilio solstitius	CNCLEP00231280	CAN	ON	Lanark Co., Smiths Falls, 7km NW, Carroll rd.	44.9522	-76.081	2019-07-16	B. C. Schmidt	paratype	m	CNC
Papilio solstitius	CNCLEP00213070	CAN	ON	Leeds Co., Chaffeys Lock	44.5788	-76.3195	1972-07-26	P. Ward	paratype	f	CNC
Papilio solstitius	CNCLEP00118179	CAN	ON	Leeds Grenville Co., 5.5 km North North Augusta	44.817	-75.75	2000-07-19	B. C. Schmidt	paratype	m	CNC
Papilio solstitius		CAN	ON	Leeds Grenville Co., Chaffey's Lock, Cataraqui Trail	44.5598	-76.3678	2016-07-04	B. C. Schmidt	Paratype	m	CNC
Papilio solstitius		CAN	ON	Leeds Grenville Co., Chaffey's Lock, Cataraqui Trail	44.5598	-76.3678	2016-07-04	B. C. Schmidt	Paratype	m	CNC
Papilio solstitius		CAN	ON	Leeds Grenville Co., Chaffey's Lock, Cataraqui Trail	44.5598	-76.3678	2016-07-04	B. C. Schmidt	Paratype	f	CNC
Papilio solstitius	CNCLEP00342774	CAN	ON	Ottawa-Carleton Dist., Ashton, McArton Rd extsn	45.211	76.046	10.Jul.2018	B. C. Schmidt	Paratype	m	CNC
Papilio solstitius	CNCLEP00231347	CAN	ON	Ottawa-Carleton Dist., Dwyer Hill Rd., 1.5 - 6.5 km NW of Burritts Rapids	45.008	-75.83	15.Jul.2019	B. C. Schmidt	Paratype	m	CNC
Papilio solstitius	CNCLEP00231348	CAN	ON	Ottawa-Carleton Dist., Dwyer Hill Rd., 1.5 - 6.5 km NW of Burritts Rapids	45.008	-75.83	15.Jul.2019	B. C. Schmidt	Paratype	m	CNC
Papilio solstitius	CNCLEP00231349	CAN	ON	Ottawa-Carleton Dist., Dwyer Hill Rd., 1.5 - 6.5 km NW of Burritts Rapids	45.008	-75.83	15.Jul.2019	B. C. Schmidt	Paratype	m	CNC
Papilio solstitius	CNCLEP00231350	CAN	ON	Ottawa-Carleton Dist., Dwyer Hill Rd., 1.5 - 6.5 km NW of Burritts Rapids	45.008	-75.83	15.Jul.2019	B. C. Schmidt	Paratype	m	CNC
Papilio solstitius	CNCLEP00231337	CAN	ON	Ottawa-Carleton Dist., Marlborough Forest, Paden Rd.	44.999	-75.806	10.Jul.2019	B. C. Schmidt	Paratype	m	CNC
Papilio solstitius	CNCLEP00231338	CAN	ON	Ottawa-Carleton Dist., Marlborough Forest, Paden Rd.	44.999	-75.806	10.Jul.2019	B. C. Schmidt	Paratype	m	CNC
Papilio solstitius	CNCLEP00342769	CAN	ON	Ottawa-Carleton Dist., Old Almonte Rd. @ Long Swamp	45.249	-76.079	3.Jul.2020	B. C. Schmidt	Paratype	m	CNC
Papilio solstitius	CNCLEP00342769	CAN	ON	Ottawa-Carleton Dist., Old Almonte Rd. @ Long Swamp	45.249	-76.079	3.Jul.2020	B. C. Schmidt	Paratype	m	CNC
Papilio solstitius	CNCLEP00342770	CAN	ON	Ottawa-Carleton Dist., Old Almonte Rd. @ Long Swamp	45.249	-76.079	3.Jul.2020	B. C. Schmidt	Paratype	m	CNC
Papilio solstitius	CNCLEP00342771	CAN	ON	Ottawa-Carleton Dist., Old Almonte Rd. @ Long Swamp	45.249	-76.079	3.Jul.2020	B. C. Schmidt	HOLOTYPE	m	CNC
Papilio solstitius	CNCLEP00342775	CAN	ON	Ottawa-Carleton Dist., Old Almonte Rd. @ Long Swamp	45.249	-76.079	3.Jul.2020	B. C. Schmidt	Paratype	m	CNC
Papilio solstitius	CNCLEP00342776	CAN	ON	Ottawa-Carleton Dist., Old Almonte Rd. @ Long Swamp	45.249	-76.079	3.Jul.2020	B. C. Schmidt	Paratype	m	CNC
Papilio solstitius	CNCLEP00342777	CAN	ON	Ottawa-Carleton Dist., Old Almonte Rd. @ Long Swamp	45.249	-76.079	3.Jul.2020	B. C. Schmidt	Paratype	m	CNC
Papilio solstitius	CNCLEP00342778	CAN	ON	Ottawa-Carleton Dist., Old Almonte Rd. @ Long Swamp	45.249	-76.079	3.Jul.2020	B. C. Schmidt	Paratype	m	CNC
Papilio solstitius	CNCLEP00342779	CAN	ON	Ottawa-Carleton Dist., Old Almonte Rd. @ Long Swamp	45.249	-76.079	3.Jul.2020	B. C. Schmidt	Paratype	m	CNC
Papilio solstitius	CNCLEP00342780	CAN	ON	Ottawa-Carleton Dist., Old Almonte Rd. @ Long Swamp	45.249	-76.079	3.Jul.2020	B. C. Schmidt	Paratype	m	CNC
Papilio solstitius	CNCLEP00342781	CAN	ON	Ottawa-Carleton Dist., Old Almonte Rd. @ Long Swamp	45.249	-76.079	3.Jul.2020	B. C. Schmidt	Paratype	m	CNC
Papilio solstitius	CNCLEP00342782	CAN	ON	Ottawa-Carleton Dist., Old Almonte Rd. @ Long Swamp	45.249	-76.079	3.Jul.2020	B. C. Schmidt	Paratype	m	CNC
Papilio solstitius	CNCLEP00346272	CAN	ON	Ottawa-Carleton Dist., Old Almonte Rd. @ Long Swamp	45.249	-76.079	2020-07-03	B. C. Schmidt	Paratype	m	CNC
Papilio solstitius	CNCLEP00231335	CAN	ON	Prescott-Russell Co., 7.4km Ne Limoges	45.394	-75.209	2019-06-19	B. C. Schmidt	paratype	m	CNC
Papilio solstitius	CNCLEP00213056	CAN	ON	St. Lawrence Islands Nat. Park, Grenadier I. Centre	44.428	-75.852	1975-07-02		paratype	f	CNC
Papilio solstitius	CNCLEP00213068	CAN	ON	Waterloo, Cedarcliffe Drive			2001-07-14	J. Morton	paratype	m	CNC
Papilio solstitius		CAN	ON	Frontenac Co., Gilmour Point	44.432	-76.354	2023-07-22	X. Wang	paratypes	2m 3f	XWC
Papilio solstitius		CAN	ON	Frontenac Co., Kingston	44.275	-76.451	2022-08-11	X. Wang	paratype	m	XWC
Papilio solstitius		CAN	ON	Frontenac Co., Kingston, K&P trail N of McIvor Rd.	44.2923	-76.5586	2016-07-17	X. Wang	paratypes	2m 1f	XWC
Papilio solstitius	https://www.inaturalist.org/observations/228322559	USA	ME	Cumberland Co	43.8187	-70.2686	2024-07-09		photo		iNaturalist
Papilio solstitius	https://www.inaturalist.org/observations/171797321	USA	ME	Lisbon	44.0331	-70.1169	2024-07-08		photo		iNaturalist
Papilio solstitius	https://www.inaturalist.org/observations/229610051	USA	NH	Warren	43.9548	-71.945	2024-07-14		photo		iNaturalist
Papilio solstitius	https://www.inaturalist.org/observations/230803747	USA	NH	Conway, NH, USA	44.0195	-71.1291	2024-07-20	gdewolf	photo		iNaturalist
Papilio solstitius	https://www.inaturalist.org/observations/230822801	USA	NH	Lincoln	44.1154	-71.4049	2024-07-20		photo		iNaturalist
Papilio solstitius	https://www.inaturalist.org/observations/228896891	USA	NH	Chatham	44.2692	-71.0199	2024-07-09		photo		iNaturalist
Papilio solstitius	https://www.inaturalist.org/observations/229377201	USA	NH	Barnett	44.3079	-72.1407	2024-07-11		photo		iNaturalist
Papilio solstitius	https://www.inaturalist.org/observations/238762152	USA	NY	Limestone	42.0281	-78.6411	2023-07-01		photo		iNaturalist
Papilio solstitius	https://www.inaturalist.org/observations/17823961	USA	NY	Vestal	42.0856	-76.0536	2008-07-07		photo		iNaturalist
Papilio solstitius	https://www.inaturalist.org/observations/15173578	USA	NY	Bear Spring Mtn WMA	42.0991	-75.0561	2018-07-21		photo		iNaturalist
Papilio solstitius	https://www.inaturalist.org/observations/171778431	USA	NY	Hamden	42.2135	-74.9724	2023-07-08		photo		iNaturalist
Papilio solstitius	https://www.inaturalist.org/observations/181001987	USA	NY	Catskill park	42.2809	-74.3999	2023-07-08		photo		iNaturalist
Papilio solstitius	https://www.inaturalist.org/observations/71129825	USA	NY	Schuyler Co	42.3271	-76.8233	2008-07-07		photo		iNaturalist
Papilio solstitius	https://www.inaturalist.org/observations/85367324	USA	NY	County Rd 121	42.4852	-77.5633	2021-07-02		photo		iNaturalist
Papilio solstitius	https://www.inaturalist.org/observations/226670794	USA	NY	Cortland County, NY, USA	42.4963	-76.1212	2023-07-05	sopacexplorer	photo		iNaturalist
Papilio solstitius	https://www.inaturalist.org/observations/226671724	USA	NY	Cortland County, NY, USA	42.4987	-76.1233	2023-07-05	sopacexplorer	photo		iNaturalist
Papilio solstitius	https://www.inaturalist.org/observations/85688998	USA	NY	Glenwood	42.5911	-78.6401	2021-07-04		photo		iNaturalist
Papilio solstitius	https://www.inaturalist.org/observations/126552669	USA	NY	Holland	42.6178	-78.502	2022-07-16		photo		iNaturalist
Papilio solstitius	https://www.inaturalist.org/observations/94312162	USA	NY	Smyrna	42.681	-75.5991	2013-07-07		photo		iNaturalist
Papilio solstitius	https://www.inaturalist.org/observations/20908148	USA	NY	Chenango Co	42.6845	-75.7658	2018-07-01		photo		iNaturalist
Papilio solstitius	https://www.inaturalist.org/observations/118780423	USA	NY	Canadice L	42.6935	-77.5736	2015-07-10		photo		iNaturalist
Papilio solstitius	https://www.inaturalist.org/observations/28258374	USA	NY	Canadice L	42.709	-77.5651	2019-07-05		photo		iNaturalist
Papilio solstitius	https://www.inaturalist.org/observations/171859508	USA	NY	Livingstone Co	42.7322	-77.9035	2023-07-08		photo		iNaturalist
Papilio solstitius	https://www.inaturalist.org/observations/28311906	USA	NY	Taconic Lake	42.7347	-73.3601	2019-07-06		photo		iNaturalist
Papilio solstitius	https://www.inaturalist.org/observations/227408737	USA	NY	Wales	42.7561	-78.5427	2024-07-05		photo		iNaturalist
Papilio solstitius	https://www.inaturalist.org/observations/14137632	USA	NY	Schenectady	42.8802	-73.8147	2018-07-07		photo		iNaturalist
Papilio solstitius	https://www.inaturalist.org/observations/189230	USA	NY	Hoosick Falls	42.893	-73.3535	2012-07-25		photo		iNaturalist
Papilio solstitius	https://www.inaturalist.org/observations/188565887	USA	NY	Ontario County, NY, USA	42.9643	-77.4349	2023-07-13	sopacexplorer	photo		iNaturalist
Papilio solstitius	https://www.inaturalist.org/observations/222246124	USA	NY	Ontario County, NY, USA	42.9649	-77.4348	2023-07-13	sopacexplorer	photo		iNaturalist
Papilio solstitius	https://www.inaturalist.org/observations/222253515	USA	NY	Ontario County, NY, USA	42.965	-77.4347	2023-07-13	sopacexplorer	photo		iNaturalist
Papilio solstitius	https://www.inaturalist.org/observations/228242836	USA	NY	Clinton	43.0479	-75.4091	2024-07-09		photo		iNaturalist
Papilio solstitius	https://www.inaturalist.org/observations/52077016	USA	NY	Fairport	43.0707	-77.383	2020-07-05		photo		iNaturalist
Papilio solstitius	https://www.inaturalist.org/observations/239390298	USA	NY	Cayuga Co	43.0787	-76.687	2024-07-13		photo		iNaturalist
Papilio solstitius	https://www.inaturalist.org/observations/174394568	USA	NY	Rochester	43.1212	-77.4846	2023-07-08		photo		iNaturalist
Papilio solstitius	https://www.inaturalist.org/observations/227135844	USA	NY	Caroga	43.1356	-74.5049	2024-07-04		photo		iNaturalist
Papilio solstitius	https://www.inaturalist.org/observations/1728108	USA	NY	Gurn Spring	43.1561	-73.6959	2015-07-05		photo		iNaturalist
Papilio solstitius	https://www.inaturalist.org/observations/52643964	USA	NY	Webster	43.2587	-77.4515	2020-07-03		photo		iNaturalist
Papilio solstitius	https://www.inaturalist.org/observations/124036520	USA	NY	L Ontario	43.3204	-76.9882	2022-06-29		photo		iNaturalist
Papilio solstitius	https://www.inaturalist.org/observations/52458294	USA	NY	Adirondack park	43.3683	-74.3393	2020-07-05		photo		iNaturalist
Papilio solstitius	https://www.inaturalist.org/observations/87000903	USA	NY	Oswego	43.4301	-76.5496	2021-07-14		photo		iNaturalist
Papilio solstitius	https://www.inaturalist.org/observations/28376081	USA	NY	Scriba	43.4893	-76.4745	2019-07-07		photo		iNaturalist
Papilio solstitius	https://www.inaturalist.org/observations/176265707	USA	NY	Redfield	43.5297	-75.8204	2023-07-17		photo		iNaturalist
Papilio solstitius	https://www.inaturalist.org/observations/53281775	USA	NY	Copenhagen	43.7736	-75.7633	2020-07-15		photo		iNaturalist
Papilio solstitius	https://www.inaturalist.org/observations/229949433	USA	NY	Long Lake	43.9683	-74.418	2024-07-06		photo		iNaturalist
Papilio solstitius	https://www.inaturalist.org/observations/234761104	USA	NY	Adirondack Park	44.1571	-74.7994	2024-07-03		photo		iNaturalist
Papilio solstitius	https://www.inaturalist.org/observations/171466475	USA	NY	Adirondack Loj Rd, Lake Placid, NY 12946, USA	44.2108	-73.9551	2023-07-06	ellenjones6	photo		iNaturalist
Papilio solstitius	https://www.inaturalist.org/observations/171466476	USA	NY	Adirondack Loj Rd, Lake Placid, NY 12946, USA	44.2108	-73.9551	2023-07-06	ellenjones6	photo		iNaturalist
Papilio solstitius	https://www.inaturalist.org/observations/227656342	USA	NY	Massawepie Mire--main mire	44.2242	-74.6758	2024-07-02	jwm57	photo		iNaturalist
Papilio solstitius	https://www.inaturalist.org/observations/228474697	USA	NY	Bear Cub Rd, North Elba, NY 12946, USA	44.2497	-73.9869	2024-07-06	tomdudones	photo		iNaturalist
Papilio solstitius	https://www.inaturalist.org/observations/228475545	USA	NY	Bear Cub Rd, North Elba, NY 12946, USA	44.2497	-73.9869	2024-07-06	tomdudones	photo		iNaturalist
Papilio solstitius	https://www.inaturalist.org/observations/228472710	USA	NY	Saranac Lake High School, Saranac Lake, NY, USA	44.327	-74.1469	2024-07-05	tomdudones	photo		iNaturalist
Papilio solstitius	https://www.inaturalist.org/observations/230578238	USA	NY	Franklin County, NY, USA	44.3659	-74.1504	2024-07-19	tomdudones	photo		iNaturalist
Papilio solstitius	https://www.inaturalist.org/observations/228475805	USA	NY	Harrietstown Marsh, Franklin County, NY, USA	44.3695	-74.1482	2023-07-19	tomdudones	photo		iNaturalist
Papilio solstitius	https://www.inaturalist.org/observations/229604465	USA	NY	Franklin County, NY, USA	44.4165	-74.1197	2024-07-15	tomdudones	photo		iNaturalist
Papilio solstitius	https://www.inaturalist.org/observations/176865405	USA	NY	Colton	44.529	-74.8404	2023-08-05		photo		iNaturalist
Papilio solstitius	https://www.inaturalist.org/observations/171814140	CAN	ON	Regional Road 10, St Williams, ON N0E 1P0, Canada	42.7076	-80.3575	2023-07-08	line2	photo		iNaturalist
Papilio solstitius	https://www.inaturalist.org/observations/230137079	CAN	ON	Ontario, CA	42.9821	-80.1526	2024-07-18	fifi1010	photo		iNaturalist
Papilio solstitius	https://www.inaturalist.org/observations/229743307	CAN	ON	Village Gate Dr, Thames Centre, ON, CA	42.9934	-81.0514	2024-07-16	danielleryder	photo		iNaturalist
Papilio solstitius	https://www.inaturalist.org/observations/171783711	CAN	ON	Niagara River, Niagara Falls, ON, CA	43.0478	-79.0734	2023-07-08	taxonomique	photo		iNaturalist
Papilio solstitius	https://www.inaturalist.org/observations/230395522	CAN	ON	Caledonia, ON, Canada	43.0645	-79.9319	2024-07-19	mdyetmetaphor	photo		iNaturalist
Papilio solstitius	https://www.inaturalist.org/observations/228500677	CAN	ON	Hamilton, ON, Canada	43.0976	-79.79	2024-07-03	chickworks	photo		iNaturalist
Papilio solstitius	https://www.inaturalist.org/observations/228501692	CAN	ON	Hamilton, ON, Canada	43.0983	-79.7905	2024-07-06	chickworks	photo		iNaturalist
Papilio solstitius	https://www.inaturalist.org/observations/227925746	CAN	ON	Short Hills Provincial Park, Thorold, ON, CA	43.1077	-79.2869	2024-07-07	jeanhampson	photo		iNaturalist
Papilio solstitius	https://www.inaturalist.org/observations/230354530	CAN	ON	Glendale, Niagara-on-the-Lake, ON, Canada	43.1564	-79.1751	2024-07-19	pawel115	photo		iNaturalist
Papilio solstitius	https://www.inaturalist.org/observations/172054879	CAN	ON	Oxford County, ON, Canada	43.1859	-80.6588	2023-07-09	asper	photo		iNaturalist
Papilio solstitius	https://www.inaturalist.org/observations/172414381	CAN	ON	Brantford, ON, Canada	43.1871	-80.2422	2023-07-01	allisonanthonybeattie	photo		iNaturalist
Papilio solstitius	https://www.inaturalist.org/observations/230380688	CAN	ON	Hamilton, ON, Canada	43.2109	-79.7548	2024-07-19	windsweptguy	photo		iNaturalist
Papilio solstitius	https://www.inaturalist.org/observations/227883287	CAN	ON	Port Franks, ON N0M 2L0, Canada	43.2412	-81.8892	2024-07-07	kathy1261	photo		iNaturalist
Papilio solstitius	https://www.inaturalist.org/observations/231013778	CAN	ON	Port Franks, ON N0M 2L0, Canada	43.247	-81.8455	2024-07-03	shayla31	photo		iNaturalist
Papilio solstitius	https://www.inaturalist.org/observations/229965964	CAN	ON	McMaster University, Hamilton, ON, CA	43.2681	-79.9151	2024-07-17	fluffysheep308	photo		iNaturalist
Papilio solstitius	https://www.inaturalist.org/observations/229979101	CAN	ON	McMaster University, Hamilton, ON, CA	43.2685	-79.9148	2024-07-17	sophias17	photo		iNaturalist
Papilio solstitius	https://www.inaturalist.org/observations/230142634	CAN	ON	Hamilton, CA-ON, CA	43.2697	-79.902	2024-07-18	gardenhead	photo		iNaturalist
Papilio solstitius	https://www.inaturalist.org/observations/229101066	CAN	ON	Hopkins Crt, Hamilton, ON, CA	43.2808	-79.926	2024-07-12	sricher	photo		iNaturalist
Papilio solstitius	https://www.inaturalist.org/observations/228357943	CAN	ON	Hamilton, ON, CA	43.2886	-79.9379	2024-07-09	sricher	photo		iNaturalist
Papilio solstitius	https://www.inaturalist.org/observations/226608851	CAN	ON	Old River Rd, Lambton Shores, ON, CA	43.2912	-81.7803	2024-07-01	sebastianirazuzta	photo		iNaturalist
Papilio solstitius	https://www.inaturalist.org/observations/172732348	CAN	ON	Aldershot, Burlington, ON, Canada	43.2951	-79.8758	2023-07-08	intmedia123	photo		iNaturalist
Papilio solstitius	https://www.inaturalist.org/observations/230553646	CAN	ON	Lambton Shores	43.2961	-81.7799	2024-07-20	aimeehstp	photo		iNaturalist
Papilio solstitius	https://www.inaturalist.org/observations/229174976	CAN	ON	Windmill Family Campground, West Perth, ON, CA	43.355	-81.2107	2024-07-13	fungi_atparties	photo		iNaturalist
Papilio solstitius	https://www.inaturalist.org/observations/226889539	CAN	ON	Hamilton, ON, CA	43.3661	-80.0195	2024-07-02	dskelton	photo		iNaturalist
Papilio solstitius	https://www.inaturalist.org/observations/173879479	CAN	ON	rare Charitable Research Reserve, Thompson Tract Waterloo Regional Municipality, ON, Canada	43.3767	-80.368	2023-07-18	juliereid	photo		iNaturalist
Papilio solstitius	https://www.inaturalist.org/observations/228164999	CAN	ON	rare Springbank Farm, Blair Rd. Cambridge ON	43.3797	-80.3531	2024-07-08	juliereid	photo		iNaturalist
Papilio solstitius	https://www.inaturalist.org/observations/173131116	CAN	ON	Riverside Park, 49 King St W, Cambridge, ON N3H 1B5, Canada	43.4008	-80.3659	2023-07-14	juliereid	photo		iNaturalist
Papilio solstitius	https://www.inaturalist.org/observations/226490033	CAN	ON	Campbellville, ON L0P 1B0, Canada	43.4545	-79.9292	2024-07-01	stewart_the_rat	photo		iNaturalist
Papilio solstitius	https://www.inaturalist.org/observations/226484745	CAN	ON	Waterloo, ON, Canada	43.484	-80.5732	2024-07-01	thelmabeaubien	photo		iNaturalist
Papilio solstitius	https://www.inaturalist.org/observations/173659169	CAN	ON	Mill Race Trail, St. Jacobs, Waterloo Regional Municipality, ON, Canada	43.5403	-80.5663	2023-07-18	davidgascoigne	photo		iNaturalist
Papilio solstitius	https://www.inaturalist.org/observations/172618328	CAN	ON	Waterloo Regional Municipality, ON, Canada	43.5879	-80.4727	2023-07-08	blondspeeddemon	photo		iNaturalist
Papilio solstitius	https://www.inaturalist.org/observations/172590263	CAN	ON	Guelph Lake, Guelph/Eramosa, ON, CA	43.5999	-80.2562	2023-07-12	alyssiagentile11	photo		iNaturalist
Papilio solstitius	https://www.inaturalist.org/observations/173343470	CAN	ON	Devon Place, Halton Hills, ON, CA	43.6382	-80.0189	2023-07-16	bevlynn99	photo		iNaturalist
Papilio solstitius	https://www.inaturalist.org/observations/230366962	CAN	ON	Sorauren Ave, Toronto, ON, CA	43.6468	-79.4441	2024-07-19	franny_lou	photo		iNaturalist
Papilio solstitius	https://www.inaturalist.org/observations/230339260	CAN	ON	Erin, ON, Canada	43.6929	-80.176	2024-07-19	pookiesnots	photo		iNaturalist
Papilio solstitius	https://www.inaturalist.org/observations/179324044	CAN	ON	4169 Bathurst St, North York, ON M3H 3P7, Canada	43.7535	-79.4323	2023-07-09	msb1954thornhill	photo		iNaturalist
Papilio solstitius	https://www.inaturalist.org/observations/229136512	CAN	ON	Mississauga Rd, Caledon, ON, CA	43.7705	-79.9794	2024-07-12	sseraphina	photo		iNaturalist
Papilio solstitius	https://www.inaturalist.org/observations/230471877	CAN	ON	Wellington County, ON, Canada	43.7721	-80.5054	2024-07-17	jnaffy	photo		iNaturalist
Papilio solstitius	https://www.inaturalist.org/observations/172378220	CAN	ON	Belfountain, ON L0N, Canada	43.7939	-80.0109	2023-07-11	malachite113	photo		iNaturalist
Papilio solstitius	https://www.inaturalist.org/observations/227024550	CAN	ON	Rouge, Scarborough, ON, Canada	43.8169	-79.1667	2024-07-01	antoniaguidotti	photo		iNaturalist
Papilio solstitius	https://www.inaturalist.org/observations/227430569	CAN	ON	Rouge, Scarborough, ON, Canada	43.8337	-79.1884	2024-07-01	antoniaguidotti	photo		iNaturalist
Papilio solstitius	https://www.inaturalist.org/observations/240543370	CAN	ON	Regional Municipality of Durham, ON, Canada	43.8735	-78.7341	2024-07-04	markdorriesfield	photo		iNaturalist
Papilio solstitius	https://www.inaturalist.org/observations/229048125	CAN	ON	Porterfield Rd, Caledon, ON, CA	43.8741	-80.0618	2024-07-13	marcjohnson	photo		iNaturalist
Papilio solstitius	https://www.inaturalist.org/observations/171765956	CAN	ON	Alton, ON L7K 1S9, Canada	43.8783	-80.0603	2023-07-08	birds-blooms-butterflies	photo		iNaturalist
Papilio solstitius	https://www.inaturalist.org/observations/240543372	CAN	ON	Regional Municipality of Durham, ON, Canada	43.8811	-78.7275	2024-07-04	markdorriesfield	photo		iNaturalist
Papilio solstitius	https://www.inaturalist.org/observations/229283904	CAN	ON	Prince Edward, Prince Edward County, ON, CA	43.8864	-77.1784	2024-07-14	chocolatefreak	photo		iNaturalist
Papilio solstitius	https://www.inaturalist.org/observations/180556129	CAN	ON	Athol Bay, Prince Edward, ON, CA	43.893	-77.2218	2023-07-19	mcneil24	photo		iNaturalist
Papilio solstitius	https://www.inaturalist.org/observations/227084641	CAN	ON	Sandbanks Provincial Park, Prince Edward County, ON, CA	43.8947	-77.2223	2024-07-02	abratus	photo		iNaturalist
Papilio solstitius	https://www.inaturalist.org/observations/172383836	CAN	ON	Prince Edward, ON, Canada	43.9057	-77.2314	2023-07-10	lori308	photo		iNaturalist
Papilio solstitius	https://www.inaturalist.org/observations/172383838	CAN	ON	Prince Edward, ON, Canada	43.9061	-77.232	2023-07-10	lori308	photo		iNaturalist
Papilio solstitius	https://www.inaturalist.org/observations/172365686	CAN	ON	Prince Edward, ON, Canada	43.9069	-77.2396	2023-07-10	johnslowry	photo		iNaturalist
Papilio solstitius	https://www.inaturalist.org/observations/172365680	CAN	ON	Prince Edward, ON, Canada	43.9071	-77.2388	2023-07-10	johnslowry	photo		iNaturalist
Papilio solstitius	https://www.inaturalist.org/observations/175051996	CAN	ON	Prince Edward, ON K0K 1P0, Canada	43.9085	-77.2727	2023-07-14	ball_elle13	photo		iNaturalist
Papilio solstitius	https://www.inaturalist.org/observations/171806806	CAN	ON	Orangeville, ON L9W, Canada	43.9191	-80.0849	2023-07-08	birds-blooms-butterflies	photo		iNaturalist
Papilio solstitius	https://www.inaturalist.org/observations/173457777	CAN	ON	Whitby, ON L1P 1Y6, Canada	43.9309	-78.9736	2023-07-17	adam1420	photo		iNaturalist
Papilio solstitius	https://www.inaturalist.org/observations/227655044	CAN	ON	Heber Down Conservation Area, Whitby, ON, CA	43.9354	-78.9877	2024-07-01	s2downey	photo		iNaturalist
Papilio solstitius	https://www.inaturalist.org/observations/229723723	CAN	ON	Prince Edward, ON, Canada	43.9372	-76.8596	2024-07-14	gordsheard	photo		iNaturalist
Papilio solstitius	https://www.inaturalist.org/observations/173241641	CAN	ON	PETBO	43.9396	-76.8612	2023-07-15	glennberry	photo		iNaturalist
Papilio solstitius	https://www.inaturalist.org/observations/172533565	CAN	ON	Prince Edward, CA-ON, CA	43.9404	-77.1093	2023-07-12	samrwest	photo		iNaturalist
Papilio solstitius	https://www.inaturalist.org/observations/229938518	CAN	ON	Harris St, Port Hope, ON, CA	43.9456	-78.2994	2024-07-17	didi1234	photo		iNaturalist
Papilio solstitius	https://www.inaturalist.org/observations/238590094	CAN	ON	Port Hope, ON L1A 1J2, Canada	43.9512	-78.2988	2024-07-02	shawna67019	photo		iNaturalist
Papilio solstitius	https://www.inaturalist.org/observations/227145775	CAN	ON	Bethesda Side Rd, Richmond Hill, ON, CA	43.9557	-79.4234	2024-07-04	cynthia46073	photo		iNaturalist
Papilio solstitius	https://www.inaturalist.org/observations/230591508	CAN	ON	Elgin St N, Port Hope, ON, CA	43.9608	-78.2886	2024-07-20	aquatark	photo		iNaturalist
Papilio solstitius	https://www.inaturalist.org/observations/230316259	CAN	ON	Prince Edward, ON K0K 2P0, Canada	43.9638	-77.0364	2024-07-19	pecreport	photo		iNaturalist
Papilio solstitius	https://www.inaturalist.org/observations/229565325	CAN	ON	Denton Dr, Cobourg, ON, CA	43.9828	-78.1591	2024-07-15	kris-ito	photo		iNaturalist
Papilio solstitius	https://www.inaturalist.org/observations/227166033	CAN	ON	Port Hope, ON L1A 3V6, Canada	43.9841	-78.2906	2024-07-04	scientology	photo		iNaturalist
Papilio solstitius	https://www.inaturalist.org/observations/227000116	CAN	ON	Brighton, ON, Canada	43.9888	-77.7039	2024-07-02	patricia1085	photo		iNaturalist
Papilio solstitius	https://www.inaturalist.org/observations/228371600	CAN	ON	Brighton, ON, Canada	43.9913	-77.7242	2024-07-05	chris1929	photo		iNaturalist
Papilio solstitius	https://www.inaturalist.org/observations/229948768	CAN	ON	138 Old Danforth Rd, Grafton, ON K0K 2G0, Canada	43.9913	-78.0239	2024-07-17	acquinn	photo		iNaturalist
Papilio solstitius	https://www.inaturalist.org/observations/229005993	CAN	ON	Presqu'ile Provincial Park, Brighton, ON, CA	43.993	-77.7286	2024-07-12	jackbelleghem	photo		iNaturalist
Papilio solstitius	https://www.inaturalist.org/observations/170901796	CAN	ON	Presqu'ile Provincial Park, Brighton, ON, CA	43.9945	-77.6891	2023-07-03	trongleflonk	photo		iNaturalist
Papilio solstitius	https://www.inaturalist.org/observations/230618426	CAN	ON	Presqu'ile Provincial Park, Brighton, ON, CA	43.9945	-77.6888	2024-07-20	avamoss	photo		iNaturalist
Papilio solstitius	https://www.inaturalist.org/observations/229927314	CAN	ON	Presqu'ile Provincial Park, Brighton, ON, CA	43.9946	-77.688	2024-07-17	emmacovaceuszach	photo		iNaturalist
Papilio solstitius	https://www.inaturalist.org/observations/230523274	CAN	ON	Presqu'ile Provincial Park, Brighton, ON, CA	43.9946	-77.6888	2024-07-20	paigesavoy	photo		iNaturalist
Papilio solstitius	https://www.inaturalist.org/observations/229930022	CAN	ON	Presqu'ile Provincial Park, Brighton, ON, CA	43.9947	-77.6882	2024-07-17	avamoss	photo		iNaturalist
Papilio solstitius	https://www.inaturalist.org/observations/230321205	CAN	ON	Presqu'ile Provincial Park, Brighton, ON, CA	43.9948	-77.6882	2024-07-17	caduthie	photo		iNaturalist
Papilio solstitius	https://www.inaturalist.org/observations/232490975	CAN	ON	Highway 2, Alnwick/Haldimand, ON, CA	43.995	-78.0164	2024-07-02	cindystone1	photo		iNaturalist
Papilio solstitius	https://www.inaturalist.org/observations/229823385	CAN	ON	Brighton, ON, Canada	43.9951	-77.6995	2024-07-03	osborne88	photo		iNaturalist
Papilio solstitius	https://www.inaturalist.org/observations/180379043	CAN	ON	St. Andrew's East Golf & Country Club	43.9996	-79.3217	2023-07-19	barb1320	photo		iNaturalist
Papilio solstitius	https://www.inaturalist.org/observations/227361426	CAN	ON	Popham Bay, Brighton, ON, CA	44.0036	-77.74	2024-07-05	wendydale	photo		iNaturalist
Papilio solstitius	https://www.inaturalist.org/observations/228850452	CAN	ON	Presqu'ile Provincial Park, Brighton, ON, CA	44.004	-77.6971	2024-07-12	jax_nasimok	photo		iNaturalist
Papilio solstitius	https://www.inaturalist.org/observations/172051632	CAN	ON	Popham Bay, Brighton, ON, CA	44.0067	-77.7437	2023-07-09	julieannmorissette	photo		iNaturalist
Papilio solstitius	https://www.inaturalist.org/observations/228942245	CAN	ON	Dodds Rd, Port Hope, ON, CA	44.0106	-78.3536	2024-07-12	henry_hawkes	photo		iNaturalist
Papilio solstitius	https://www.inaturalist.org/observations/229305120	CAN	ON	Ballantrae-Stouffville, Whitchurch-Stouffville, ON, CA	44.012	-79.3636	2024-07-14	mightybushkin	photo		iNaturalist
Papilio solstitius	https://www.inaturalist.org/observations/238317202	CAN	ON	Rowe Rd, Hamilton, ON, CA	44.0298	-78.2603	2024-07-11	cassandraseyes	photo		iNaturalist
Papilio solstitius	https://www.inaturalist.org/observations/229260330	CAN	ON	Adjala-Tosorontio	44.0487	-79.9405	2024-07-14	kentjpitkin	photo		iNaturalist
Papilio solstitius	https://www.inaturalist.org/observations/173790715	CAN	ON	East Gwillimbury, ON, Canada	44.0958	-79.3495	2023-07-07	galloots13	photo		iNaturalist
Papilio solstitius	https://www.inaturalist.org/observations/171432710	CAN	ON	Sully Rd, Hamilton, ON, CA	44.1138	-78.1931	2023-07-06	warolox	photo		iNaturalist
Papilio solstitius	https://www.inaturalist.org/observations/227846099	CAN	ON	Prince Edward, ON, Canada	44.1314	-77.3886	2024-07-07	gordsheard	photo		iNaturalist
Papilio solstitius	https://www.inaturalist.org/observations/230629047	CAN	ON	South Potter's Creek Conservation Area, Quinte West, ON K8N 4Z2, Canada	44.138	-77.4294	2024-07-20	kmmr34	photo		iNaturalist
Papilio solstitius	https://www.inaturalist.org/observations/230970146	CAN	ON	Manvers, Kawartha Lakes, ON, CA	44.1459	-78.6175	2024-07-19	loganfox02	photo		iNaturalist
Papilio solstitius	https://www.inaturalist.org/observations/175366753	CAN	ON	Wolfe Island, Frontenac Islands, ON, CA	44.1721	-76.4888	2023-07-12	madeleine_sullivan	photo		iNaturalist
Papilio solstitius	https://www.inaturalist.org/observations/230216242	CAN	ON	Belleville, ON, Canada	44.1751	-77.3337	2024-07-18	johnslowry	photo		iNaturalist
Papilio solstitius	https://www.inaturalist.org/observations/227840273	CAN	ON	Lennox and Addington County, ON, Canada	44.1788	-76.6608	2024-07-04	jnaffy	photo		iNaturalist
Papilio solstitius	https://www.inaturalist.org/observations/173763643	CAN	ON	Dufferin County, ON, Canada	44.1832	-80.108	2023-07-18	mulfield	photo		iNaturalist
Papilio solstitius	https://www.inaturalist.org/observations/229784523	CAN	ON	Cavan, ON L0A 1C0, Canada	44.1881	-78.4639	2024-07-14	loganas123	photo		iNaturalist
Papilio solstitius	https://www.inaturalist.org/observations/171001248	CAN	ON	Regional Municipality of Durham, ON, Canada	44.1943	-79.2108	2023-07-03	edporopat	photo		iNaturalist
Papilio solstitius	https://www.inaturalist.org/observations/230548413	CAN	ON	Fourth Line Rd, Alnwick/Haldimand, ON, CA	44.2016	-78.0681	2024-07-20	brianbanks	photo		iNaturalist
Papilio solstitius	https://www.inaturalist.org/observations/230567666	CAN	ON	Mulmur, ON L9V 0C5, Canada	44.2172	-80.1699	2024-07-20	hugscat	photo		iNaturalist
Papilio solstitius	https://www.inaturalist.org/observations/232626488	CAN	ON	Highway 2, Greater Napanee, ON, CA	44.2189	-76.9823	2024-07-06	matrull	photo		iNaturalist
Papilio solstitius	https://www.inaturalist.org/observations/173834825	CAN	ON	Lennox and Addington County, ON, Canada	44.2238	-76.6919	2023-07-19	murkingston	photo		iNaturalist
Papilio solstitius	https://www.inaturalist.org/observations/227103160	CAN	ON	Wolfe Island, Frontenac Islands, ON, CA	44.2255	-76.3932	2024-07-04	yellowcottage2	photo		iNaturalist
Papilio solstitius	https://www.inaturalist.org/observations/200767541	CAN	ON	Kingston, ON K7L 3J9, Canada	44.226	-76.4916	2023-07-12	charles-404	photo		iNaturalist
Papilio solstitius	https://www.inaturalist.org/observations/226486050	CAN	ON	Lemoine Point Conservation Area, Kingston, ON, CA	44.2318	-76.6145	2024-07-01	murkingston	photo		iNaturalist
Papilio solstitius	https://www.inaturalist.org/observations/226737736	CAN	ON	Kingston, ON, Canada	44.2321	-76.6141	2024-07-01	murkingston	photo		iNaturalist
Papilio solstitius	https://www.inaturalist.org/observations/173510207	CAN	ON	Kelleher Rd, Trent Hills, ON, CA	44.2374	-77.7823	2023-07-05	aw107	photo		iNaturalist
Papilio solstitius	https://www.inaturalist.org/observations/229408570	CAN	ON	Mariposa, Kawartha Lakes, ON, CA	44.2374	-78.8183	2024-07-14	herexton	photo		iNaturalist
Papilio solstitius	https://www.inaturalist.org/observations/229787350	CAN	ON	Kingston, ON K7M 5H1, Canada	44.2448	-76.6106	2024-07-16	jiggs77	photo		iNaturalist
Papilio solstitius	https://www.inaturalist.org/observations/226578746	CAN	ON	Markdale, ON N0C 1H0, Canada	44.2491	-80.7709	2024-07-01	sarahtimmins	photo		iNaturalist
Papilio solstitius	https://www.inaturalist.org/observations/173678446	CAN	ON	Belle Park Dr, Kingston, ON, Canada	44.2498	-76.4778	2023-07-18	hilbert	photo		iNaturalist
Papilio solstitius	https://www.inaturalist.org/observations/227202294	CAN	ON	Peterborough County, ON, Canada	44.2515	-78.478	2024-07-04	donaldmcleod	photo		iNaturalist
Papilio solstitius	https://www.inaturalist.org/observations/170676999	CAN	ON	Caton Road, Lennox and Addington County, ON, Canada	44.2531	-76.7044	2023-07-02	bruceripley	photo		iNaturalist
Papilio solstitius	https://www.inaturalist.org/observations/228944582	CAN	ON	Peterborough County, ON, Canada	44.2646	-78.4801	2024-07-06	garveygirl	photo		iNaturalist
Papilio solstitius	https://www.inaturalist.org/observations/229253870	CAN	ON	Fleming College, Peterborough, ON, CA	44.2664	-78.3728	2024-07-14	frostnewbie46	photo		iNaturalist
Papilio solstitius	https://www.inaturalist.org/observations/227052778	CAN	ON	Foxboro, ON K0K 2B0, Canada	44.2672	-77.4122	2024-07-01	nushi	photo		iNaturalist
Papilio solstitius	https://www.inaturalist.org/observations/170836129	CAN	ON	Cooke Ln, Quinte West, ON, CA	44.2686	-77.5725	2023-07-01	sommerfmp	photo		iNaturalist
Papilio solstitius	https://www.inaturalist.org/observations/230289872	CAN	ON	Kingston, ON, Canada	44.275	-76.5111	2024-07-18	awaysick	photo		iNaturalist
Papilio solstitius	https://www.inaturalist.org/observations/228689896	CAN	ON	N Lang Rd, Otonabee-South Monaghan, ON, CA	44.2802	-78.1728	2024-07-11	saschad	photo		iNaturalist
Papilio solstitius	https://www.inaturalist.org/observations/230289839	CAN	ON	Kingston, ON, Canada	44.2811	-76.5218	2024-07-18	awaysick	photo		iNaturalist
Papilio solstitius	https://www.inaturalist.org/observations/242892892	CAN	ON	Keene--Lang-Hastings Trail, Nelson Rd. to Settlers Line	44.2815	-78.1302	2024-07-05	wjcrins	photo		iNaturalist
Papilio solstitius	https://www.inaturalist.org/observations/226451690	CAN	ON	Borden, ON L0M, Canada	44.285	-79.8882	2024-07-01	smackt	photo		iNaturalist
Papilio solstitius	https://www.inaturalist.org/observations/173516423	CAN	ON	Kingston, ON, Canada	44.2916	-76.3095	2023-07-14	awaysick	photo		iNaturalist
Papilio solstitius	https://www.inaturalist.org/observations/227800277	CAN	ON	Inverhuron Provincial Park, Kincardine, ON, CA	44.2996	-81.5883	2024-07-07	abstractanemone	photo		iNaturalist
Papilio solstitius	https://www.inaturalist.org/observations/172323873	CAN	ON	Inverhuron Provincial Park	44.2997	-81.5881	2023-07-10	lorihodgson	photo		iNaturalist
Papilio solstitius	https://www.inaturalist.org/observations/173858006	CAN	ON	1718 Middle Road Kingston ON	44.3014	-76.3778	2023-07-19	janet294	photo		iNaturalist
Papilio solstitius	https://www.inaturalist.org/observations/173433237	CAN	ON	Leeds and Grenville United Counties, ON, Canada	44.3232	-76.2103	2023-07-17	jamestt	photo		iNaturalist
Papilio solstitius	https://www.inaturalist.org/observations/182811146	CAN	ON	Leeds and the Thousand Islands, ON, CA	44.3247	-76.2043	2023-07-08	teeweeherman	photo		iNaturalist
Papilio solstitius	https://www.inaturalist.org/observations/228869129	CAN	ON	Loyalist, ON, CA	44.3269	-76.8057	2024-07-12	toddnorris	photo		iNaturalist
Papilio solstitius	https://www.inaturalist.org/observations/173507774	CAN	ON	Camden East, Lennox and Addington County, ON, Canada	44.3286	-76.7887	2023-07-17	kathy_bill	photo		iNaturalist
Papilio solstitius	https://www.inaturalist.org/observations/229991318	CAN	ON	Camden East Alvar, Lennox and Addington County, ON, Canada	44.3302	-76.7898	2024-07-17	kathy_bill	photo		iNaturalist
Papilio solstitius	https://www.inaturalist.org/observations/173060017	CAN	ON	Forest Mills, Greater Napanee, ON, Canada	44.3339	-77.0504	2023-07-15	bruceripley	photo		iNaturalist
Papilio solstitius	https://www.inaturalist.org/observations/173050702	CAN	ON	Gananoque Provincial Wildlife Area, Leeds and Grenville United Counties, ON, Canada	44.334	-76.224	2023-07-14	kathy_bill	photo		iNaturalist
Papilio solstitius	https://www.inaturalist.org/observations/173954039	CAN	ON	Highway 28, Douro-Dummer, ON, CA	44.3416	-78.2136	2023-07-20	whitnessthis	photo		iNaturalist
Papilio solstitius	https://www.inaturalist.org/observations/173954523	CAN	ON	Division Rd, Douro-Dummer, ON, CA	44.3416	-78.2137	2023-07-20	whitnessthis	photo		iNaturalist
Papilio solstitius	https://www.inaturalist.org/observations/229180816	CAN	ON	Hill Island, Leeds and the Thousand Islands, ON, CA	44.3492	-75.9948	2024-07-13	jasonvodden	photo		iNaturalist
Papilio solstitius	https://www.inaturalist.org/observations/229971641	CAN	ON	Peterborough, ON, Canada	44.35	-78.2942	2024-07-17	scottgibson	photo		iNaturalist
Papilio solstitius	https://www.inaturalist.org/observations/229171869	CAN	ON	Leeds and Grenville United Counties, ON, Canada	44.3511	-76.0663	2024-07-12	awaysick	photo		iNaturalist
Papilio solstitius	https://www.inaturalist.org/observations/229971625	CAN	ON	Peterborough, ON, Canada	44.3548	-78.2834	2024-07-15	scottgibson	photo		iNaturalist
Papilio solstitius	https://www.inaturalist.org/observations/174373082	CAN	ON	Leeds and Grenville United Counties, ON, Canada	44.3564	-76.0734	2023-07-19	awaysick	photo		iNaturalist
Papilio solstitius	https://www.inaturalist.org/observations/174373091	CAN	ON	Leeds and Grenville United Counties, ON, Canada	44.3564	-76.0734	2023-07-19	awaysick	photo		iNaturalist
Papilio solstitius	https://www.inaturalist.org/observations/229108612	CAN	ON	Menzel Centennial Provincial Nature Reserve, Greater Napanee, ON, Canada	44.3566	-77.1072	2024-07-12	kathy_bill	photo		iNaturalist
Papilio solstitius	https://www.inaturalist.org/observations/229171898	CAN	ON	Leeds and Grenville United Counties, ON, Canada	44.3576	-76.0685	2024-07-13	awaysick	photo		iNaturalist
Papilio solstitius	https://www.inaturalist.org/observations/231180595	CAN	ON	Leeds and Grenville United Counties, ON, Canada	44.3579	-76.0671	2024-07-19	awaysick	photo		iNaturalist
Papilio solstitius	https://www.inaturalist.org/observations/229171917	CAN	ON	Leeds and Grenville United Counties, ON, Canada	44.3579	-76.0674	2024-07-13	awaysick	photo		iNaturalist
Papilio solstitius	https://www.inaturalist.org/observations/229171901	CAN	ON	Leeds and Grenville United Counties, ON, Canada	44.3604	-76.0686	2024-07-13	awaysick	photo		iNaturalist
Papilio solstitius	https://www.inaturalist.org/observations/229171902	CAN	ON	Leeds and Grenville United Counties, ON, Canada	44.3608	-76.0686	2024-07-13	awaysick	photo		iNaturalist
Papilio solstitius	https://www.inaturalist.org/observations/228678746	CAN	ON	Nappan Island Rd, Trent Hills, ON, CA	44.3713	-77.8283	2024-07-09	rachel_stone	photo		iNaturalist
Papilio solstitius	https://www.inaturalist.org/observations/173839852	CAN	ON	Grey Highlands, ON, CA	44.3761	-80.5579	2023-07-19	cathylittle	photo		iNaturalist
Papilio solstitius	https://www.inaturalist.org/observations/226436266	CAN	ON	Sand Hill Rd, Kingston, ON, Canada	44.3819	-76.2981	2024-07-01	kathy_bill	photo		iNaturalist
Papilio solstitius	https://www.inaturalist.org/observations/229029324	CAN	ON	Sand Hill Rd, Kingston, ON, Canada	44.383	-76.2973	2024-07-09	kathy_bill	photo		iNaturalist
Papilio solstitius	https://www.inaturalist.org/observations/231276517	CAN	ON	Sand Hill Road, Kingston, ON, Canada	44.3837	-76.2973	2024-07-18	kathy_bill	photo		iNaturalist
Papilio solstitius	https://www.inaturalist.org/observations/229305119	CAN	ON	Reid's Hill, Grey Highlands, ON, CA	44.3981	-80.3193	2024-07-14	suzannejarvis	photo		iNaturalist
Papilio solstitius	https://www.inaturalist.org/observations/171321767	CAN	ON	MacGregor Point Provincial Park, ON, Canada	44.4018	-81.5028	2023-07-03	pmeisenheimer	photo		iNaturalist
Papilio solstitius	https://www.inaturalist.org/observations/172586006	CAN	ON	Frontenac County, ON, Canada	44.413	-76.3135	2023-07-11	awaysick	photo		iNaturalist
Papilio solstitius	https://www.inaturalist.org/observations/173060029	CAN	ON	Colonization Road, Hastings County, ON, Canada	44.414	-77.1829	2023-07-15	bruceripley	photo		iNaturalist
Papilio solstitius	https://www.inaturalist.org/observations/227932535	CAN	ON	Grey County, ON, Canada	44.4252	-80.2876	2024-07-07	vasura_jayaweera	photo		iNaturalist
Papilio solstitius	https://www.inaturalist.org/observations/227620348	CAN	ON	Milburn Creek NCC property, Frontenac County, ON, Canada	44.4306	-76.3838	2024-07-06	kathy_bill	photo		iNaturalist
Papilio solstitius	https://www.inaturalist.org/observations/227481242	CAN	ON	Larue Mills, ON, Canada	44.4363	-75.8847	2024-07-04	arborsphere	photo		iNaturalist
Papilio solstitius	https://www.inaturalist.org/observations/230381919	CAN	ON	Collingwood, ON L9Y, Canada	44.452	-80.2979	2024-07-19	canvoodoo	photo		iNaturalist
Papilio solstitius	https://www.inaturalist.org/observations/173828234	CAN	ON	Thousand Islands National Park of Canada, Front of Yonge, ON, CA	44.4522	-75.8604	2023-07-19	martasawchyn	photo		iNaturalist
Papilio solstitius	https://www.inaturalist.org/observations/230199432	CAN	ON	Tweed, ON, Canada	44.4706	-77.3147	2024-07-18	joebartok	photo		iNaturalist
Papilio solstitius	https://www.inaturalist.org/observations/171988351	CAN	ON	Tweed, ON, Canada	44.4715	-77.3145	2023-07-08	joebartok	photo		iNaturalist
Papilio solstitius	https://www.inaturalist.org/observations/228070575	CAN	ON	Tweed, ON, Canada	44.4736	-77.313	2024-07-08	joebartok	photo		iNaturalist
Papilio solstitius	https://www.inaturalist.org/observations/229357157	CAN	ON	Northeys Rd, Selwyn, ON, CA	44.4743	-78.2985	2024-07-14	pennypierce	photo		iNaturalist
Papilio solstitius	https://www.inaturalist.org/observations/174128759	CAN	ON	Northeys Rd, Selwyn, ON, CA	44.4746	-78.2985	2023-07-19	pennypierce	photo		iNaturalist
Papilio solstitius	https://www.inaturalist.org/observations/172559732	CAN	ON	Quin Mo Lac Rd, Tweed, ON, CA	44.4797	-77.3932	2023-07-12	shittycolubrids	photo		iNaturalist
Papilio solstitius	https://www.inaturalist.org/observations/230539467	CAN	ON	Tweed, ON, Canada	44.481	-77.3179	2024-07-20	joebartok	photo		iNaturalist
Papilio solstitius	https://www.inaturalist.org/observations/173511887	CAN	ON	Peterborough County, ON, Canada	44.4817	-78.4504	2023-07-14	driley	photo		iNaturalist
Papilio solstitius	https://www.inaturalist.org/observations/173511889	CAN	ON	Peterborough County, ON, Canada	44.4817	-78.4504	2023-07-14	driley	photo		iNaturalist
Papilio solstitius	https://www.inaturalist.org/observations/228745251	CAN	ON	Hastings County, ON, Canada	44.4821	-77.4969	2024-07-11	johnslowry	photo		iNaturalist
Papilio solstitius	https://www.inaturalist.org/observations/230409940	CAN	ON	Hastings County, ON, Canada	44.4821	-77.4968	2024-07-19	johnslowry	photo		iNaturalist
Papilio solstitius	https://www.inaturalist.org/observations/229171766	CAN	ON	Leeds and Grenville United Counties, ON, Canada	44.4838	-75.9859	2024-07-12	awaysick	photo		iNaturalist
Papilio solstitius	https://www.inaturalist.org/observations/229129443	CAN	ON	Depot Creek Nature Reserve, Frontenac County, ON, Canada	44.4896	-76.755	2024-07-13	kathy_bill	photo		iNaturalist
Papilio solstitius	https://www.inaturalist.org/observations/228808562	CAN	ON	Great Lakes Waterfront Tr, Saugeen Shores, ON, CA	44.4915	-81.3835	2024-07-11	schmeather	photo		iNaturalist
Papilio solstitius	https://www.inaturalist.org/observations/173834003	CAN	ON	Yardarm Ln, Leeds and the Thousand Islands, ON, CA	44.494	-76.0262	2023-07-19	emilyradz	photo		iNaturalist
Papilio solstitius	https://www.inaturalist.org/observations/171653765	CAN	ON	Frontenac County, ON, Canada	44.5014	-76.4391	2023-07-05	awaysick	photo		iNaturalist
Papilio solstitius	https://www.inaturalist.org/observations/230023060	CAN	ON	Hammer Nature Preserve (KLT), Peterborough County, ON, Canada	44.5017	-78.4915	2024-07-17	donaldasutherland	photo		iNaturalist
Papilio solstitius	https://www.inaturalist.org/observations/230605098	CAN	ON	Hammer Nature Reserve (KLT), Peterborough County, ON, Canada	44.5044	-78.4855	2024-07-20	donaldasutherland	photo		iNaturalist
Papilio solstitius	https://www.inaturalist.org/observations/231583304	CAN	ON	ComtÃ© de Frontenac, ON, Canada	44.5087	-76.4089	2024-07-05	quentinbetencourt	photo		iNaturalist
Papilio solstitius	https://www.inaturalist.org/observations/172585781	CAN	ON	Leeds and Grenville United Counties, ON, Canada	44.5097	-76.0315	2023-07-10	awaysick	photo		iNaturalist
Papilio solstitius	https://www.inaturalist.org/observations/226546991	CAN	ON	Frontenac County, ON, Canada	44.5193	-76.6968	2024-07-01	toddnorris	photo		iNaturalist
Papilio solstitius	https://www.inaturalist.org/observations/227660447	CAN	ON	Opinicon Rd, South Frontenac, ON, CA	44.5257	-76.3785	2024-07-05	savannah284	photo		iNaturalist
Papilio solstitius	https://www.inaturalist.org/observations/227614357	CAN	ON	Godfrey, ON K0H 1T0, Canada	44.5328	-76.6945	2024-07-06	barnswallowgodfrey	photo		iNaturalist
Papilio solstitius	https://www.inaturalist.org/observations/227605910	CAN	ON	Pearns Rd, Kawartha Lakes, ON, CA	44.5386	-78.8002	2024-07-06	cathmen	photo		iNaturalist
Papilio solstitius	https://www.inaturalist.org/observations/172174098	CAN	ON	Frontenac, CA-ON, CA	44.5437	-76.5125	2023-07-10	madobserver	photo		iNaturalist
Papilio solstitius	https://www.inaturalist.org/observations/228441310	CAN	ON	Greenwood Cemetery, Owen Sound, ON, CA	44.5495	-80.9409	2024-07-09	bonphyre	photo		iNaturalist
Papilio solstitius	https://www.inaturalist.org/observations/173658417	CAN	ON	Harrison Park, Owen Sound, ON, CA	44.5504	-80.9385	2023-07-18	jmnicholson	photo		iNaturalist
Papilio solstitius	https://www.inaturalist.org/observations/230001232	CAN	ON	Inverary, ON K0H 2L0, Canada	44.5531	-76.3528	2024-07-13	samreen	photo		iNaturalist
Papilio solstitius	https://www.inaturalist.org/observations/229051889	CAN	ON	Opinicon Rd, South Frontenac, ON, CA	44.5531	-76.3529	2024-07-13	jax_nasimok	photo		iNaturalist
Papilio solstitius	https://www.inaturalist.org/observations/229053917	CAN	ON	Opinicon Rd, South Frontenac, ON, CA	44.5532	-76.3529	2024-07-13	jackbelleghem	photo		iNaturalist
Papilio solstitius	https://www.inaturalist.org/observations/227579667	CAN	ON	Horseshoe Valley Rd W, Oro-Medonte, ON, CA	44.554	-79.6686	2024-07-06	orokidz2021	photo		iNaturalist
Papilio solstitius	https://www.inaturalist.org/observations/227354722	CAN	ON	Teds Ln, Trent Lakes, ON, CA	44.5546	-78.473	2024-07-05	mattgibson55	photo		iNaturalist
Papilio solstitius	https://www.inaturalist.org/observations/228863058	CAN	ON	Tbd27, Owen Sound, ON, CA	44.5547	-80.9348	2024-07-12	jmnicholson	photo		iNaturalist
Papilio solstitius	https://www.inaturalist.org/observations/232985077	CAN	ON	Peterborough County, ON, Canada	44.5563	-78.0231	2024-07-17	robertdifruscia	photo		iNaturalist
Papilio solstitius	https://www.inaturalist.org/observations/232989752	CAN	ON	Peterborough County, ON, Canada	44.5563	-78.0231	2024-07-17	robertdifruscia	photo		iNaturalist
Papilio solstitius	https://www.inaturalist.org/observations/233089857	CAN	ON	Peterborough County, ON, Canada	44.5563	-78.0231	2024-07-18	robertdifruscia	photo		iNaturalist
Papilio solstitius	https://www.inaturalist.org/observations/229926637	CAN	ON	Tweed, ON K0K 3J0, Canada	44.5578	-77.3096	2024-07-17	steve_ahier	photo		iNaturalist
Papilio solstitius	https://www.inaturalist.org/observations/228040686	CAN	ON	Oro-Medonte, ON, CA	44.5581	-79.4431	2024-07-08	stevethesnakeguy	photo		iNaturalist
Papilio solstitius	https://www.inaturalist.org/observations/226500076	CAN	ON	Bass Lake Side Rd E, Oro-Medonte, ON, CA	44.5599	-79.5704	2024-07-01	lenoreatwood	photo		iNaturalist
Papilio solstitius	https://www.inaturalist.org/observations/227411424	CAN	ON	Frontenac County, ON, Canada	44.5658	-76.7432	2024-07-05	jamestt	photo		iNaturalist
Papilio solstitius	https://www.inaturalist.org/observations/172725595	CAN	ON	Central Frontenac, ON, CA	44.5706	-76.6747	2023-07-13	toddnorris	photo		iNaturalist
Papilio solstitius	https://www.inaturalist.org/observations/231339993	CAN	ON	Oro-Medonte, ON, CA	44.5815	-79.6813	2024-07-15	gruntled	photo		iNaturalist
Papilio solstitius	https://www.inaturalist.org/observations/226463531	CAN	ON	Silo Rd, Rideau Lakes, ON, CA	44.5847	-76.2466	2024-07-01	philipsr	photo		iNaturalist
Papilio solstitius	https://www.inaturalist.org/observations/172345120	CAN	ON	Lakefield, ON K0L 2H0, Canada	44.589	-78.0537	2023-07-11	leroy_reynolds	photo		iNaturalist
Papilio solstitius	https://www.inaturalist.org/observations/172517681	CAN	ON	Kawartha Lakes	44.5909	-78.937	2023-07-12	kelseypayette	photo		iNaturalist
Papilio solstitius	https://www.inaturalist.org/observations/233645393	CAN	ON	Peterborough County, ON, Canada	44.5979	-78.0218	2024-07-20	robertdifruscia	photo		iNaturalist
Papilio solstitius	https://www.inaturalist.org/observations/233500938	CAN	ON	Peterborough County, ON, Canada	44.5981	-78.0219	2024-07-19	robertdifruscia	photo		iNaturalist
Papilio solstitius	https://www.inaturalist.org/observations/233500943	CAN	ON	Peterborough County, ON, Canada	44.5981	-78.0219	2024-07-19	robertdifruscia	photo		iNaturalist
Papilio solstitius	https://www.inaturalist.org/observations/233500945	CAN	ON	Peterborough County, ON, Canada	44.5981	-78.0219	2024-07-19	robertdifruscia	photo		iNaturalist
Papilio solstitius	https://www.inaturalist.org/observations/233645389	CAN	ON	Peterborough County, ON, Canada	44.5986	-78.0221	2024-07-20	robertdifruscia	photo		iNaturalist
Papilio solstitius	https://www.inaturalist.org/observations/233645384	CAN	ON	Peterborough County, ON, Canada	44.5987	-78.0222	2024-07-20	robertdifruscia	photo		iNaturalist
Papilio solstitius	https://www.inaturalist.org/observations/51832793	CAN	ON	Bobcaygeon	44.6011	-78.4219	2020-07-03		photo		iNaturalist
Papilio solstitius	https://www.inaturalist.org/observations/227391143	CAN	ON	Leeds and Grenville United Counties, ON, Canada	44.6197	-76.2521	2024-07-04	awaysick	photo		iNaturalist
Papilio solstitius	https://www.inaturalist.org/observations/230594207	CAN	ON	Peterborough County, ON, Canada	44.62	-78.0192	2024-07-20	scottgibson	photo		iNaturalist
Papilio solstitius	https://www.inaturalist.org/observations/179028147	CAN	ON	Petroglyphs Provincial Park, North Kawartha, ON, CA	44.6221	-78.048	2023-07-11	petroglyphs_nhe	photo		iNaturalist
Papilio solstitius	https://www.inaturalist.org/observations/173516468	CAN	ON	Leeds and Grenville United Counties, ON, Canada	44.6223	-76.2475	2023-07-16	awaysick	photo		iNaturalist
Papilio solstitius	https://www.inaturalist.org/observations/234729863	CAN	ON	Peterborough County, ON, Canada	44.6249	-78.0204	2024-07-05	robertdifruscia	photo		iNaturalist
Papilio solstitius	https://www.inaturalist.org/observations/229949771	CAN	ON	Balsam Lake Provincial Park, Kawartha Lakes, ON, CA	44.6251	-78.856	2024-07-15	micaelacooper	photo		iNaturalist
Papilio solstitius	https://www.inaturalist.org/observations/185406757	CAN	ON	UB2 Rd, Rideau Lakes, ON, CA	44.6256	-76.0813	2023-07-02	kasstibben	photo		iNaturalist
Papilio solstitius	https://www.inaturalist.org/observations/234723790	CAN	ON	Peterborough County, ON, Canada	44.629	-78.0224	2024-07-05	robertdifruscia	photo		iNaturalist
Papilio solstitius	https://www.inaturalist.org/observations/234729864	CAN	ON	Peterborough County, ON, Canada	44.629	-78.0224	2024-07-05	robertdifruscia	photo		iNaturalist
Papilio solstitius	https://www.inaturalist.org/observations/226924600	CAN	ON	Lakefield, ON K0L 2H0, Canada	44.6357	-77.9754	2024-07-02	dasanchez	photo		iNaturalist
Papilio solstitius	https://www.inaturalist.org/observations/229060254	CAN	ON	Severn, ON, CA	44.6428	-79.4363	2024-07-13	mothgirlonthemoon	photo		iNaturalist
Papilio solstitius	https://www.inaturalist.org/observations/195090194	CAN	ON	Kawartha Lakes, ON, Canada	44.644	-79.0144	2023-07-05	ericgiles	photo		iNaturalist
Papilio solstitius	https://www.inaturalist.org/observations/230611803	CAN	ON	Everett Rd, Kawartha Lakes, ON, CA	44.6457	-78.8019	2024-07-20	annebarbour1	photo		iNaturalist
Papilio solstitius	https://www.inaturalist.org/observations/230018518	CAN	ON	Simcoe County, ON, Canada	44.6588	-79.4452	2024-07-16	stewart_blackwell	photo		iNaturalist
Papilio solstitius	https://www.inaturalist.org/observations/238475122	CAN	ON	Simcoe County, ON, Canada	44.6597	-79.4567	2024-07-12	stewart_blackwell	photo		iNaturalist
Papilio solstitius	https://www.inaturalist.org/observations/234761878	CAN	ON	Simcoe County, ON, Canada	44.6599	-79.4567	2024-07-14	stewart_blackwell	photo		iNaturalist
Papilio solstitius	https://www.inaturalist.org/observations/237200837	CAN	ON	Simcoe County, ON, Canada	44.6599	-79.4558	2024-07-19	stewart_blackwell	photo		iNaturalist
Papilio solstitius	https://www.inaturalist.org/observations/237200840	CAN	ON	Simcoe County, ON, Canada	44.6599	-79.4558	2024-07-19	stewart_blackwell	photo		iNaturalist
Papilio solstitius	https://www.inaturalist.org/observations/227025380	CAN	ON	Peterborough County, ON, Canada	44.6637	-77.8822	2024-07-02	nanc35	photo		iNaturalist
Papilio solstitius	https://www.inaturalist.org/observations/234792500	CAN	ON	Peterborough County, ON, Canada	44.6656	-77.8808	2024-07-02	robertdifruscia	photo		iNaturalist
Papilio solstitius	https://www.inaturalist.org/observations/229096668	CAN	ON	Fox Point Ln, South Frontenac, ON, CA	44.6763	-76.4995	2024-07-13	eaharrison	photo		iNaturalist
Papilio solstitius	https://www.inaturalist.org/observations/171810138	CAN	ON	Upper Rideau Lake, Westport, ON, CA	44.678	-76.3903	2023-07-08	lenagarrett	photo		iNaturalist
Papilio solstitius	https://www.inaturalist.org/observations/228937821	CAN	ON	Westport, ON, Canada	44.6795	-76.3941	2024-07-12	ljnuttall	photo		iNaturalist
Papilio solstitius	https://www.inaturalist.org/observations/227992847	CAN	ON	Lennox and Addington County, ON, Canada	44.6832	-77.1502	2024-07-06	awaysick	photo		iNaturalist
Papilio solstitius	https://www.inaturalist.org/observations/234966599	CAN	ON	Peterborough County, ON, Canada	44.6848	-77.8894	2024-07-02	robertdifruscia	photo		iNaturalist
Papilio solstitius	https://www.inaturalist.org/observations/172040963	CAN	ON	Rideau Tr, Rideau Lakes, ON, CA	44.6856	-76.4108	2023-07-09	ve3bax	photo		iNaturalist
Papilio solstitius	https://www.inaturalist.org/observations/230423320	CAN	ON	Orillia, ON L3V 6H3, Canada	44.6889	-79.4247	2024-07-01	butterflylady1964	photo		iNaturalist
Papilio solstitius	https://www.inaturalist.org/observations/171598576	CAN	ON	Kawartha Highlands Provincial Park, North Kawartha, ON, CA	44.6941	-78.1467	2023-07-07	schmeather	photo		iNaturalist
Papilio solstitius	https://www.inaturalist.org/observations/226542665	CAN	ON	Peterborough County, ON, Canada	44.704	-77.9222	2024-07-01	scottgibson	photo		iNaturalist
Papilio solstitius	https://www.inaturalist.org/observations/227037502	CAN	ON	Lennox and Addington County, ON, Canada	44.7077	-77.242	2024-07-01	mhalsted	photo		iNaturalist
Papilio solstitius	https://www.inaturalist.org/observations/227037495	CAN	ON	Lennox and Addington County, ON, Canada	44.7077	-77.2418	2024-07-01	mhalsted	photo		iNaturalist
Papilio solstitius	https://www.inaturalist.org/observations/174350658	CAN	ON	Lennox and Addington County, ON, Canada	44.7079	-77.2414	2023-07-20	mhalsted	photo		iNaturalist
Papilio solstitius	https://www.inaturalist.org/observations/229344212	CAN	ON	Frontenac County, ON, Canada	44.7305	-76.7573	2024-07-14	lizzybb	photo		iNaturalist
Papilio solstitius	https://www.inaturalist.org/observations/230968290	CAN	ON	Peterborough County, ON, Canada	44.7346	-77.9305	2024-07-20	donaldmcleod	photo		iNaturalist
Papilio solstitius	https://www.inaturalist.org/observations/230968293	CAN	ON	Peterborough County, ON, Canada	44.7346	-77.9306	2024-07-20	donaldmcleod	photo		iNaturalist
Papilio solstitius	https://www.inaturalist.org/observations/230968285	CAN	ON	Peterborough, Ontario, Canada	44.7347	-77.9306	2024-07-20	donaldmcleod	photo		iNaturalist
Papilio solstitius	https://www.inaturalist.org/observations/172205729	CAN	ON	Leeds and Grenville, CA-ON, CA	44.7399	-76.3912	2023-07-10	clay_	photo		iNaturalist
Papilio solstitius	https://www.inaturalist.org/observations/228899934	CAN	ON	County Road 504, North Kawartha, ON, CA	44.7537	-78.0534	2024-07-12	sstrobl	photo		iNaturalist
Papilio solstitius	https://www.inaturalist.org/observations/173136296	CAN	ON	County Road 504, North Kawartha, ON, CA	44.7537	-78.0534	2023-07-15	sstrobl	photo		iNaturalist
Papilio solstitius	https://www.inaturalist.org/observations/227409264	CAN	ON	Peterborough County, ON, Canada	44.7566	-77.9477	2024-07-04	mothman55	photo		iNaturalist
Papilio solstitius	https://www.inaturalist.org/observations/230317561	CAN	ON	Ontario K0H 1B0, Canada	44.77	-76.8862	2024-07-19	jamie1115	photo		iNaturalist
Papilio solstitius	https://www.inaturalist.org/observations/173469037	CAN	ON	Murphys Point Provincial Park, Tay Valley, ON, CA	44.7714	-76.2505	2023-07-17	eontlichens	photo		iNaturalist
Papilio solstitius	https://www.inaturalist.org/observations/170876481	CAN	ON	Sharbot Lake, ON K0H 2P0, Canada	44.7747	-76.7253	2023-07-02	jennipro	photo		iNaturalist
Papilio solstitius	https://www.inaturalist.org/observations/229137844	CAN	ON	Reid St, Trent Lakes, ON, CA	44.7765	-78.6326	2024-07-13	sstrobl	photo		iNaturalist
Papilio solstitius	https://www.inaturalist.org/observations/227215013	CAN	ON	Kawartha Lakes, ON, Canada	44.7766	-78.6502	2024-07-04	edporopat	photo		iNaturalist
Papilio solstitius	https://www.inaturalist.org/observations/229462368	CAN	ON	Peterborough County, ON, Canada	44.7804	-78.641	2024-07-13	sstrobl	photo		iNaturalist
Papilio solstitius	https://www.inaturalist.org/observations/229601612	CAN	ON	5025 Bula Ln, Perth, ON K7H 3C5, Canada	44.7887	-76.2625	2024-07-15	pamelaweston	photo		iNaturalist
Papilio solstitius	https://www.inaturalist.org/observations/229098555	CAN	ON	Perth, ON K7H 3C7, Canada	44.79	-76.2444	2024-07-13	bryeguy	photo		iNaturalist
Papilio solstitius	https://www.inaturalist.org/observations/227385003	CAN	ON	Sharbot Lake, ON K0H 2P0, Canada	44.7983	-76.6802	2024-07-04	icemuon	photo		iNaturalist
Papilio solstitius	https://www.inaturalist.org/observations/186859035	CAN	ON	Lanark County, ON, Canada	44.8021	-76.3298	2023-07-18	dalepoulter	photo		iNaturalist
Papilio solstitius	https://www.inaturalist.org/observations/229048390	CAN	ON	Leeds and Grenville United Counties, ON, Canada	44.8037	-76.1852	2024-07-13	lorrainee	photo		iNaturalist
Papilio solstitius	https://www.inaturalist.org/observations/229318597	CAN	ON	Ontario K0H 1B0, Canada	44.806	-77.0597	2024-07-14	kelsey572	photo		iNaturalist
Papilio solstitius	https://www.inaturalist.org/observations/229553693	CAN	ON	Haliburton County, ON, Canada	44.8069	-78.8047	2024-07-15	edporopat	photo		iNaturalist
Papilio solstitius	https://www.inaturalist.org/observations/173926392	CAN	ON	Haliburton County, ON, Canada	44.8115	-78.6921	2023-07-19	mothman55	photo		iNaturalist
Papilio solstitius	https://www.inaturalist.org/observations/173511705	CAN	ON	Haliburton County, ON, Canada	44.8174	-78.736	2023-07-17	edporopat	photo		iNaturalist
Papilio solstitius	https://www.inaturalist.org/observations/189843260	CAN	ON	Haliburton County, ON, Canada	44.8264	-78.5621	2023-07-04	stevepoper	photo		iNaturalist
Papilio solstitius	https://www.inaturalist.org/observations/227535886	CAN	ON	County Road 503, Minden Hills, ON, CA	44.8265	-78.5619	2024-07-03	rchandle	photo		iNaturalist
Papilio solstitius	https://www.inaturalist.org/observations/233594340	CAN	ON	Burke Settlement Rd, Central Frontenac, ON, CA	44.8303	-76.7154	2023-07-03	genereuxx	photo		iNaturalist
Papilio solstitius	https://www.inaturalist.org/observations/227240908	CAN	ON	Queen Elizabeth II Wildlands Provincial Park, Kawartha Lakes, ON, CA	44.8312	-79.0591	2024-07-01	mosslover1	photo		iNaturalist
Papilio solstitius	https://www.inaturalist.org/observations/176991339	CAN	ON	Maberly	44.8367	-76.5414	2023-07-16	trina51492	photo		iNaturalist
Papilio solstitius	https://www.inaturalist.org/observations/172492242	CAN	ON	Lantern Bay Riverside, Gravenhurst, ON, CA	44.8464	-79.4636	2023-07-02	esspea	photo		iNaturalist
Papilio solstitius	https://www.inaturalist.org/observations/172383998	CAN	ON	Sunset Dr, Northern Bruce Peninsula, ON, CA	44.864	-81.3428	2023-07-03	terriblereptiles77	photo		iNaturalist
Papilio solstitius	https://www.inaturalist.org/observations/173842890	CAN	ON	Lanark County, ON, Canada	44.8871	-76.203	2023-07-19	parasitengona	photo		iNaturalist
Papilio solstitius	https://www.inaturalist.org/observations/173997727	CAN	ON	Frontenac County, ON, Canada	44.9003	-77.2041	2023-07-11	rstronks	photo		iNaturalist
Papilio solstitius	https://www.inaturalist.org/observations/229538818	CAN	ON	Lanark County, ON, Canada	44.9043	-76.269	2024-07-13	jscott	photo		iNaturalist
Papilio solstitius	https://www.inaturalist.org/observations/173405940	CAN	ON	Tory Hill, ON K0L 2Y0, Canada	44.9107	-78.3584	2023-07-16	dmitry95329	photo		iNaturalist
Papilio solstitius	https://www.inaturalist.org/observations/228827827	CAN	ON	Perth, ON K7H 2K8, Canada	44.9162	-76.2649	2024-07-12	jronthetay	photo		iNaturalist
Papilio solstitius	https://www.inaturalist.org/observations/173648530	CAN	ON	Merrickville-Wolford, ON, Canada	44.9201	-75.8257	2023-07-16	mapletale	photo		iNaturalist
Papilio solstitius	https://www.inaturalist.org/observations/88771230	CAN	ON	Silent L PP	44.923	-78.0714	2021-07-26		photo		iNaturalist
Papilio solstitius	https://www.inaturalist.org/observations/227286367	CAN	ON	Highland Line, Lanark Highlands, ON, CA	44.9266	-76.5407	2024-07-05	rubyblake	photo		iNaturalist
Papilio solstitius	https://www.inaturalist.org/observations/226457036	CAN	ON	Lanark, CA-ON, CA	44.9409	-76.528	2024-07-01	deertrecia	photo		iNaturalist
Papilio solstitius	https://www.inaturalist.org/observations/226456127	CAN	ON	McDonalds Corners, ON K0G 1M0, Canada	44.9429	-76.5266	2024-07-01	deertrecia	photo		iNaturalist
Papilio solstitius	https://www.inaturalist.org/observations/227093693	CAN	ON	McDonalds Corners, ON K0G 1M0, Canada	44.943	-76.5274	2024-07-04	schruder	photo		iNaturalist
Papilio solstitius	https://www.inaturalist.org/observations/171851749	CAN	ON	Stone Rd, North Grenville, ON, CA	44.945	-75.6949	2023-07-08	aidandt	photo		iNaturalist
Papilio solstitius	https://www.inaturalist.org/observations/230552494	CAN	ON	McDonalds Corners, ON K0G 1M0, Canada	44.9507	-76.5149	2024-07-20	deertrecia	photo		iNaturalist
Papilio solstitius	https://www.inaturalist.org/observations/172019348	CAN	ON	Burns Rd, Drummond/North Elmsley, ON, CA	44.9533	-76.1359	2023-07-09	smaitken	photo		iNaturalist
Papilio solstitius	https://www.inaturalist.org/observations/173069413	CAN	ON	North Frontenac	44.9673	-76.9791	2023-07-15	rockytheraccoon	photo		iNaturalist
Papilio solstitius	https://www.inaturalist.org/observations/178543593	CAN	ON	Montague, ON, CA	44.9784	-75.8084	2023-07-18	arcurra	photo		iNaturalist
Papilio solstitius	https://www.inaturalist.org/observations/87632200	CAN	ON	Bracebridge	45.02	-79.3211	2021-07-18		photo		iNaturalist
Papilio solstitius	https://www.inaturalist.org/observations/226910909	CAN	ON	Brule Lake Rd, North Frontenac, ON, CA	45.0207	-77.0283	2024-07-03	nf_butterflyway	photo		iNaturalist
Papilio solstitius	https://www.inaturalist.org/observations/172919678	CAN	ON	Cornwall, ON K6J 5H4, Canada	45.035	-74.7655	2023-07-14	petewil	photo		iNaturalist
Papilio solstitius	https://www.inaturalist.org/observations/170445960	CAN	ON	First Ave, Drummond/North Elmsley, ON, CA	45.0445	-76.2135	2023-07-01	kristinpiston	photo		iNaturalist
Papilio solstitius	https://www.inaturalist.org/observations/233556226	CAN	ON	7th Line Beckwith, Beckwith, ON, CA	45.0575	-76.1169	2024-07-17	windstonefarm	photo		iNaturalist
Papilio solstitius	https://www.inaturalist.org/observations/171725931	CAN	ON	Fairmile Rd, Ottawa, ON, CA	45.0687	-75.6497	2023-07-07	emmaposadovsky	photo		iNaturalist
Papilio solstitius	https://www.inaturalist.org/observations/227585397	CAN	ON	Galbraith Rd, Lanark Highlands, ON, CA	45.1391	-76.3841	2024-07-06	asalyi	photo		iNaturalist
Papilio solstitius	https://www.inaturalist.org/observations/228144212	CAN	ON	Osgoode, Ottawa, ON, Canada	45.1462	-75.5975	2024-07-08	clearbrookmlb	photo		iNaturalist
Papilio solstitius	https://www.inaturalist.org/observations/230376899	CAN	ON	Popham St, Ottawa, ON, CA	45.164	-75.4602	2024-07-19	randylast	photo		iNaturalist
Papilio solstitius	https://www.inaturalist.org/observations/189693164	CAN	ON	Munster Hamlet - Richmond, Ottawa, ON, Canada	45.1914	-75.8676	2023-07-08	sjcraig	photo		iNaturalist
Papilio solstitius	https://www.inaturalist.org/observations/229741048	CAN	ON	Ottawa, ON K4M 0G3, Canada	45.2158	-75.6763	2024-07-16	lorrainee	photo		iNaturalist
Papilio solstitius	https://www.inaturalist.org/observations/172536476	CAN	ON	Clayton, ON K0A 1P0, Canada	45.2182	-76.4872	2023-07-12	high-farm	photo		iNaturalist
Papilio solstitius	https://www.inaturalist.org/observations/229786998	CAN	ON	Farm St, Mississippi Mills, ON, CA	45.224	-76.1969	2024-07-16	caronson	photo		iNaturalist
Papilio solstitius	https://www.inaturalist.org/observations/171634126	CAN	ON	White Lake, ON K0A 3L0, Canada	45.2379	-76.4854	2023-07-07	rleir	photo		iNaturalist
Papilio solstitius	https://www.inaturalist.org/observations/236497373	CAN	ON	Renfrew County, ON, Canada	45.2459	-77.0269	2024-07-04	nsferguson	photo		iNaturalist
Papilio solstitius	https://www.inaturalist.org/observations/172232789	CAN	ON	White Lake, ON K0A 3L0, Canada	45.2504	-76.4997	2023-07-10	rleir	photo		iNaturalist
Papilio solstitius	https://www.inaturalist.org/observations/231011236	CAN	ON	Lanark County, ON, Canada	45.2533	-76.4924	2024-07-20	heatherpickard	photo		iNaturalist
Papilio solstitius	https://www.inaturalist.org/observations/229563595	CAN	ON	Andy Shields Park, Ottawa, ON, CA	45.2573	-75.5657	2024-07-15	dreabreso	photo		iNaturalist
Papilio solstitius	https://www.inaturalist.org/observations/226657736	CAN	ON	Burnt Lands Provincial Park, Ottawa, ON, CA	45.2592	-76.1518	2024-07-01	ian-edward	photo		iNaturalist
Papilio solstitius	https://www.inaturalist.org/observations/173331699	CAN	ON	Flewellyn Rd, Ottawa, ON, CA	45.2645	-75.8567	2023-07-16	danick	photo		iNaturalist
Papilio solstitius	https://www.inaturalist.org/observations/228906472	CAN	ON	Flewellyn Rd, Ottawa, ON, CA	45.266	-75.8569	2024-07-12	danick	photo		iNaturalist
Papilio solstitius	https://www.inaturalist.org/observations/227814908	CAN	ON	Pakenham, ON K0A 2X0, Canada	45.2835	-76.4104	2024-07-07	rleir	photo		iNaturalist
Papilio solstitius	https://www.inaturalist.org/observations/227792918	CAN	ON	Greater Madawaska, ON, Canada	45.2923	-76.7346	2024-07-07	eroger	photo		iNaturalist
Papilio solstitius	https://www.inaturalist.org/observations/231074023	CAN	ON	Beaver Trail, Ottawa, ON, Canada	45.2935	-75.8233	2024-07-20	meadowhawk	photo		iNaturalist
Papilio solstitius	https://www.inaturalist.org/observations/172884174	CAN	ON	Oak Creek Rd, Ottawa, ON, CA	45.3074	-75.9679	2023-07-14	xavdaman	photo		iNaturalist
Papilio solstitius	https://www.inaturalist.org/observations/173347650	CAN	ON	Oak Creek Rd, Ottawa, ON, CA	45.3082	-75.9689	2023-07-15	daveross	photo		iNaturalist
Papilio solstitius	https://www.inaturalist.org/observations/173855264	CAN	ON	Kanata North, Ottawa, ON, CA	45.3092	-75.9343	2023-07-19	archaeopteryx18	photo		iNaturalist
Papilio solstitius	https://www.inaturalist.org/observations/229375860	CAN	ON	Greenbelt, Ottawa, ON, Canada	45.3133	-75.853	2024-07-14	oridgen10	photo		iNaturalist
Papilio solstitius	https://www.inaturalist.org/observations/173427105	CAN	ON	Bells Corners, Ottawa, ON K2H, Canada	45.3161	-75.8409	2023-07-17	swz_ottawa	photo		iNaturalist
Papilio solstitius	https://www.inaturalist.org/observations/228063836	CAN	ON	Bells Corners, Ottawa, ON K2H, Canada	45.3161	-75.841	2024-07-08	swz_ottawa	photo		iNaturalist
Papilio solstitius	https://www.inaturalist.org/observations/231672969	CAN	ON	Pinhey Sand Dunes, Slack Rd, Ottawa, ON K2G 0E5, Canada	45.3208	-75.736	2024-07-17	cornerpollinatorgarden	photo		iNaturalist
Papilio solstitius	https://www.inaturalist.org/observations/229018238	CAN	ON	Athol Rd, North Glengarry, ON, CA	45.3212	-74.8902	2024-07-13	clydeguy	photo		iNaturalist
Papilio solstitius	https://www.inaturalist.org/observations/228915039	CAN	ON	Russell-Edwards, Ottawa, ON, CA	45.3219	-75.5799	2024-07-12	raysnook	photo		iNaturalist
Papilio solstitius	https://www.inaturalist.org/observations/171736298	CAN	ON	Greater Madawaska	45.3314	-76.6679	2023-07-08	dianasmith-bancroft	photo		iNaturalist
Papilio solstitius	https://www.inaturalist.org/observations/228924658	CAN	ON	Ottawa Greenbelt, CA-ON-OT, CA-ON, CA	45.3389	-75.8845	2024-07-12	rhart	photo		iNaturalist
Papilio solstitius	https://www.inaturalist.org/observations/229383688	CAN	ON	Tooey's L.	45.3416	-77.0235	2024-07-12		photo		iNaturalist
Papilio solstitius	https://www.inaturalist.org/observations/229383688	CAN	ON	Renfrew County, ON, Canada	45.3416	-77.0235	2024-07-12	conniefeather	photo		iNaturalist
Papilio solstitius	https://www.inaturalist.org/observations/230357852	CAN	ON	Byron Ave, Ottawa, ON, CA	45.3943	-75.7421	2024-07-19	anitamiyanisha	photo		iNaturalist
Papilio solstitius	https://www.inaturalist.org/observations/227445182	CAN	ON	Ottawa, ON K1Y 3L3, Canada	45.3954	-75.733	2024-07-02	definitely_not_a_beetle	photo		iNaturalist
Papilio solstitius	https://www.inaturalist.org/observations/228039524	CAN	ON	Berryside Rd, Ottawa, ON, CA	45.4072	-75.9676	2024-07-08	monichar	photo		iNaturalist
Papilio solstitius	https://www.inaturalist.org/observations/229486231	CAN	ON	Kinburn, ON K0A 2H0, Canada	45.4337	-76.1713	2024-07-15	michelle_49	photo		iNaturalist
Papilio solstitius	https://www.inaturalist.org/observations/230530541	CAN	ON	Canaan Rd, McNab/Braeside, ON, CA	45.4348	-76.5798	2024-07-20	valerie87	photo		iNaturalist
Papilio solstitius	https://www.inaturalist.org/observations/170688459	CAN	ON	Canaan Rd, McNab/Braeside, ON, CA	45.436	-76.5812	2023-07-02	valerie87	photo		iNaturalist
Papilio solstitius	https://www.inaturalist.org/observations/170685624	CAN	ON	Canaan Rd, McNab/Braeside, ON, CA	45.4367	-76.5805	2023-07-02	valerie87	photo		iNaturalist
Papilio solstitius	https://www.inaturalist.org/observations/227309009	CAN	ON	Torbolton, Ottawa, ON, CA	45.4563	-76.1406	2024-07-05	judieg	photo		iNaturalist
Papilio solstitius	https://www.inaturalist.org/observations/226578412	CAN	ON	Voyageur Dr, Ottawa, ON, CA	45.4765	-75.559	2024-07-01	monchandail	photo		iNaturalist
Papilio solstitius	https://www.inaturalist.org/observations/232978376	CAN	ON	Wilno	45.5042	-77.5761	2024-07-31		photo		iNaturalist
Papilio solstitius	https://www.inaturalist.org/observations/174033668	CAN	ON	Eganville	45.5267	-77.2209	2023-07-10		photo		iNaturalist
Papilio solstitius	https://www.inaturalist.org/observations/174033566	CAN	ON	Eganville, ON K0J 1T0, Canada	45.5267	-77.2209	2023-07-10	sharon981	photo		iNaturalist
Papilio solstitius	https://www.inaturalist.org/observations/174033668	CAN	ON	Eganville, ON K0J 1T0, Canada	45.5267	-77.2209	2023-07-10	sharon981	photo		iNaturalist
Papilio solstitius	https://www.inaturalist.org/observations/173030924	CAN	ON	Douglas, ON K0J 1S0, Canada	45.5355	-76.9796	2023-07-15	jlhendrick	photo		iNaturalist
Papilio solstitius	https://www.inaturalist.org/observations/229528471	CAN	ON	Golden Lake, ON K0J 1X0, Canada	45.5794	-77.2736	2024-07-14	annemarier	photo		iNaturalist
Papilio solstitius	https://www.inaturalist.org/observations/228350314	USA	PA	Luzerne Co	41.359	-76.2346	2024-07-06		photo		iNaturalist
Papilio solstitius	https://www.inaturalist.org/observations/28260778	USA	PA	Scranton	41.5538	-75.5906	2019-07-01		photo		iNaturalist
Papilio solstitius	https://www.inaturalist.org/observations/29000007	USA	PA	Tioga Co	41.6207	-77.3681	2003-07-11		photo		iNaturalist
Papilio solstitius	https://www.inaturalist.org/observations/28622586	USA	PA	McKean Co	41.6531	-78.4326	2019-07-08		photo		iNaturalist
Papilio solstitius	https://www.inaturalist.org/observations/227231974	USA	PA	Potter Co	41.6632	-77.8219	2018-07-13		photo		iNaturalist
Papilio solstitius	https://www.inaturalist.org/observations/229252363	CAN	QC	Franklin	45.0183	-73.8382			photo		iNaturalist
Papilio solstitius	https://www.inaturalist.org/observations/29719660	CAN	QC	Hemmingford	45.0544	-73.5822	2019-07-28		photo		iNaturalist
Papilio solstitius	https://www.inaturalist.org/observations/227907195	CAN	QC	Vaudreuil-Dorion, QC, Canada	45.4458	-74.1925	2024-07-06	jeanfranois2	photo		iNaturalist
Papilio solstitius	https://www.inaturalist.org/observations/229080432	CAN	QC	d'Oka, CA-QC-DM, CA-QC, CA	45.4655	-74.0417	2024-07-13	misachips	photo		iNaturalist
Papilio solstitius	https://www.inaturalist.org/observations/229714789	CAN	QC	Deux-Montagnes, CA-QC, CA	45.4938	-74.0842	2024-07-16	afournier	photo		iNaturalist
Papilio solstitius	https://www.inaturalist.org/observations/227168386	CAN	QC	parc de la Gatineau, Pontiac, QC, CA	45.5303	-75.9866	2024-07-04	joefrechette	photo		iNaturalist
Papilio solstitius	https://www.inaturalist.org/observations/230190258	CAN	QC	RosemÃ¨re, QC, Canada	45.6309	-73.8035	2024-07-18	biscotte2	photo		iNaturalist
Papilio solstitius	https://www.inaturalist.org/observations/230201437	CAN	QC	Lachute, QC J8H 3Y2, Canada	45.6328	-74.3492	2024-07-18	tanyjune	photo		iNaturalist
Papilio solstitius	https://www.inaturalist.org/observations/230384792	CAN	QC	Montreal	45.6797	-73.5076			photo		iNaturalist
Papilio solstitius	https://www.inaturalist.org/observations/233999547	CAN	QC	Laurentides	45.6983	-74.6632	2024-07-22		photo		iNaturalist
Papilio solstitius	https://www.inaturalist.org/observations/233814842	CAN	QC	Morin Heights	45.8893	-74.2898	2024-07-26		photo		iNaturalist
Papilio solstitius	https://www.inaturalist.org/observations/171988132	USA	VT	Green Mountain and Finger Lakes National Forests, West Rupert, VT, US	43.3057	-73.229	2023-07-08	redeft23	photo		iNaturalist
Papilio solstitius	https://www.inaturalist.org/observations/229968494	USA	VT	North Pawlet	43.4028	-73.2295	2024-07-12		photo		iNaturalist
Papilio solstitius	https://www.inaturalist.org/observations/229162532	USA	VT	Norwich	43.7532	-72.3878	2024-07-13		photo		iNaturalist
Papilio solstitius	https://www.inaturalist.org/observations/28323603	USA	VT	Green Mtn NF	43.9886	-73.0913	2019-07-06		photo		iNaturalist
Papilio solstitius	https://www.inaturalist.org/observations/191219966	USA	VT	Warren, VT 05674, USA	44.1395	-72.8447	2023-07-05	joshualincoln	photo		iNaturalist
Papilio solstitius	https://www.inaturalist.org/observations/229377201	USA	VT	Barnet, VT, USA	44.3079	-72.1407	2024-07-11	robbieedun	photo		iNaturalist
Papilio solstitius	https://www.inaturalist.org/observations/228325315	USA	VT	Washington County, VT, USA	44.3787	-72.7688	2024-07-08	robertweeden	photo		iNaturalist
Papilio solstitius	https://www.inaturalist.org/observations/234998805	USA	VT	Washington Co	44.4335	-72.7435	2024-07-06		photo		iNaturalist
Papilio solstitius	https://www.inaturalist.org/observations/231509751	USA	VT	Jericho	44.4719	-72.9719	2024-07-21		photo		iNaturalist
Papilio solstitius	https://www.inaturalist.org/observations/232428037	USA	VT	Hardwick	44.5063	-72.2926	2024-07-28		photo		iNaturalist
Papilio solstitius	https://www.inaturalist.org/observations/230355694	USA	VT	Belvidere	44.766	-72.623	2024-07-19		photo		iNaturalist
Papilio solstitius	https://www.inaturalist.org/observations/231016014	USA	VT	Grand Isle Co	44.8751	-73.357	2024-07-22		photo		iNaturalist

## Sheet: Sheet2
2019-06-19		19	6	2019
2019-07-16		16	7	2019
2019-07-16		16	7	2019
2019-07-16		16	7	2019
2019-07-16		16	7	2019
2019-07-16		16	7	2019
2019-07-16		16	7	2019
2019-06-19		19	6	2019
2017-07-15		15	7	2017
2017-07-28		28	7	2017
2019-08-15		15	8	2019
1996-07-14		14	7	1996
2001-07-14		14	7	2001
2000-07-19		19	7	2000
2018-07-14		14	7	2018
2018-06-15		15	6	2018
